# Supplementary material for: Exploring proteomic immunoprofiles: common neurological and immunological pathways in multiple sclerosis and type 1 diabetes mellitus
Source: Mol Med. 2025 Feb 3;31:36. doi: 10.1186/s10020-025-01084-x (PMC11789306; doi:10.1186/s10020-025-01084-x)
Supplement: Supplementary file 1 — Supplementary material 1. [file 10020_2025_1084_MOESM1_ESM.xlsx]

## Sheet: INDEX
Tab Title	Content Description
Supplementary Table S1	Supplementary table S1.Normalized protein intensities for T1DM or MS vs HC comparison and T1DM vs MS.
Supplementary Table S2	Supplementary table S2. Significant pathways of common protein changes between T1DM and MS
Supplementary Table S3	Supplementary table S3. Node degree of proteins in the network obtain when comparing all DEP founded in T1DM and MS.

## Sheet: Supl Table S1
Supplementary table S1. Identification and quantification data(log2 fold changes, pvalue) for T1DM or MS vs HC comparison and T1DM vs MS.
Purple highlighted: Patients with T1DM; Yellow highlighted: Patients with MS; Grey highlighted: Healthy Controls
UniProtID	Gene Names	Protein Descriptions		-Log Student's T-test p-value T1DM_H	Student's T-test Difference T1DM_H	Student's T-test Significant T1DM_H	-Log Student's T-test p-value MS_H	Student's T-test Difference MS_H	Student's T-test Significant MS_H	-Log Student's T-test p-value MS_T1DM	Student's T-test Difference MS_T1DM	Student's T-test Significant MS_T1DM	T1DM1	T1DM2	T1DM3	T1DM4	T1DM5	T1DM6	T1DM7	T1DM8	T1DM9	MS1	MS2	MS3	MS4	MS5	MS6	MS7	MS8	MS9	H1	H2	H3	H4	H5	H6	H7	H8	H9	Peptides	Razor + unique peptides	Unique peptides	Sequence coverage [%]	Unique + razor sequence coverage [%]	Unique sequence coverage [%]	Mol. weight [kDa]	Q-value	Score	Intensity
A0A075B6K5	IGLV3-9	Immunoglobulin lambda variable 3-9		0.21365	-0.294828		0.0559589	0.0800343		0.388494	0.374863		14.6457	15.043	16.3881	16.3251	13.3689	15.7398	14.2774	13.9017	14.3831	14.019	15.6713	13.9369	16.0067	15.1523	15.3105	16.0729	15.4779	15.7991	15.0037	11.8292	15.7109	15.17	15.2647	16.3984	15.9392	15.9491	15.461	1	1	1	13.9	13.9	13.9	12.332	0	127.23	1761400
A0AVT1	UBA6 MOP4 UBE1L2	Ubiquitin-like modifier-activating enzyme 6 (Ubiquitin-activating enzyme 6) (EC 6.2.1.45) (Monocyte protein 4) (MOP-4) (Ubiquitin-activating enzyme E1-like protein 2) (E1-L2)		1.60868	-0.712472	+	0.201358	-0.0737659		1.33926	0.638706	+	18.2498	18.5324	18.1323	16.1185	17.3253	17.8456	17.4527	16.6835	18.3314	17.7989	17.953	18.4794	18.4383	17.9824	17.9161	18.6607	18.6236	18.5672	18.4807	18.5852	18.5486	18.3422	17.7241	18.1663	18.3043	18.266	18.6663	13	13	13	17.4	17.4	17.4	117.97	0	75.824	18394000
A0FGR8	ESYT2 FAM62B KIAA1228	Extended synaptotagmin-2 (E-Syt2) (Chr2Syt)		0.351126	-0.147146		1.83537	0.491902	+	2.77644	0.639048	+	15.5157	15.49	14.9332	15.3391	14.6932	15.6629	14.7256	15.625	15.1279	15.9611	15.1605	16.141	16.2825	15.6606	15.8526	16.1749	15.9254	15.7054	15.7359	15.7208	15.5653	15.4761	15.9491	14.8814	14.6905	15.2787	15.1392	11	11	11	15.5	15.5	15.5	102.36	0	28.884	4227800
A5YKK6	CNOT1 CDC39 KIAA1007 NOT1 AD-005	CCR4-NOT transcription complex subunit 1 (CCR4-associated factor 1) (Negative regulator of transcription subunit 1 homolog) (NOT1H) (hNOT1)		0.107766	0.156798		0.116728	0.237773		0.0383247	0.0809759		13.4299	14.3094	13.1601	14.2229	11.9088	14.9411	11.6098	13.3243	13.6695	14.2642	11.499	12.3202	16.4366	13.9193	10.8467	14.0819	16.0454	11.8912	14.0738	15.3306	12.6948	12.9911	12.986	13.0712	14.5533	12.3447	11.119	4	4	4	2.1	2.1	2.1	266.94	0.001404	2.9103	779370
A6NHL2	TUBAL3	Tubulin alpha chain-like 3 (EC 3.6.5.-)		0.258569	-0.273345		0.202976	0.176466		0.490342	0.449811		16.6582	14.7089	17.2115	17.0511	16.9601	16.876	16.6815	14.1248	16.442	17.2053	17.1836	16.9948	17.2196	16.4229	16.8651	17.0066	16.9592	14.9054	16.2955	16.8843	16.9096	16.4234	17.3992	14.6848	16.8285	16.902	16.8471	5	1	1	10.3	3.8	3.8	49.908	0	23.875	5785400
A6NHR9	SMCHD1 KIAA0650	Structural maintenance of chromosomes flexible hinge domain-containing protein 1 (SMC hinge domain-containing protein 1) (EC 3.6.1.-)		0.499328	-0.377755		0.483761	-0.311582		0.057091	0.0661731		14.3021	14.3261	14.3583	13.0983	12.047	12.8798	14.002	12.3159	14.6751	13.2137	12.2816	13.2663	13.5671	13.2053	13.8588	14.0722	13.9892	15.1459	13.0682	14.378	14.1463	14.5603	14.2633	13.4677	13.5187	14.0142	13.9878	7	7	7	5.1	5.1	5.1	226.37	0	22.378	1250300
B0I1T2	MYO1G HA2	Unconventional myosin-Ig [Cleaved into: Minor histocompatibility antigen HA-2 (mHag HA-2)]		1.06436	-0.839207		1.68293	-0.371238	+	0.486765	0.467969		15.9936	16.4619	16.4638	15.8067	14.2597	16.5394	15.1639	12.4989	16.2622	15.8408	15.6532	15.9806	15.6994	15.885	15.7138	15.9593	16.682	16.2479	15.6265	16.554	16.5321	16.4877	16.2369	16.3817	16.5262	16.3424	16.3153	27	27	27	37.2	37.2	37.2	116.44	0	150.31	21150000
B2RUZ4	SMIM1	Small integral membrane protein 1 (Vel blood group antigen)		0.0654233	-0.152107		1.1715	1.61568		1.93023	1.76779	+	14.6937	12.1967	10.4795	12.5789	12.9933	14.8202	12.0303	14.0654	13.2461	15.2621	14.0365	15.0716	15.7157	15.0648	13.8001	16.6547	12.3397	15.0694	15.7881	12.7032	16.3251	13.7344	9.18187	13.3886	12.0049	13.4883	11.8588	2	2	2	35.9	35.9	35.9	8.749	0	5.6774	929560
O00116	AGPS AAG5	Alkyldihydroxyacetonephosphate synthase, peroxisomal (Alkyl-DHAP synthase) (EC 2.5.1.26) (Aging-associated gene 5 protein) (Alkylglycerone-phosphate synthase)		0.142717	-0.0866436		0.568369	0.306317		1.29541	0.39296		14.9973	15.0769	15.0941	15.197	14.3285	14.9962	15.2792	15.2829	14.8469	15.495	15.1262	14.8668	15.2699	15.2181	15.1788	16.2599	16.1154	15.1056	16.614	15.3864	15.0912	15.012	14.4793	14.5625	15.1443	14.541	15.0482	9	9	9	20.4	20.4	20.4	72.911	0	53.482	4668100
O00139	KIF2A KIF2 KNS2	Kinesin-like protein KIF2A (Kinesin-2) (hK2)		0.393294	-0.192713		0.517707	0.193174		0.962121	0.385887		16.023	16.4202	15.8881	16.0938	15.3644	16.2562	15.9198	17.3346	15.6316	16.7519	15.9228	16.1384	16.4776	16.5785	16.5372	17.3008	16.4107	16.2867	17.078	16.6676	15.9341	16.0463	16.4926	15.9911	16.2265	16.0699	16.1599	14	14	14	27.5	27.5	27.5	79.954	0	92.734	13613000
O00148	DDX39A DDX39	ATP-dependent RNA helicase DDX39A (EC 3.6.4.13) (DEAD box protein 39) (Nuclear RNA helicase URH49)		0.54157	-0.544791		0.304364	-0.178801		0.348311	0.36599		16.1032	15.9367	15.969	16.012	12.4948	15.7464	14.9843	13.4073	16.1728	15.2586	15.7082	15.6475	16.0202	15.2449	15.79	14.6527	15.9042	15.894	14.4001	15.9199	16.1564	16.3615	15.5999	15.0663	16.1399	16.0975	15.9881	13	4	4	37.7	11	11	49.129	0	12.396	4804200
O00151	PDLIM1 CLIM1 CLP36	PDZ and LIM domain protein 1 (C-terminal LIM domain protein 1) (Elfin) (LIM domain protein CLP-36)		2.76321	-0.784134	+	2.32665	-0.516565	+	0.592921	0.267569		16.7837	17.696	17.2508	16.8583	17.2288	17.2977	17.9168	18.5932	17.251	17.7196	17.4025	17.1526	17.8876	17.4339	17.6519	18.1499	17.5201	18.3664	17.9248	18.1538	18.1619	18.5912	18.1007	18.4552	18.5186	18.2723	17.755	19	19	19	83.3	83.3	83.3	36.071	0	218.72	47178000
O00154	ACOT7 BACH	Cytosolic acyl coenzyme A thioester hydrolase (EC 3.1.2.2) (Acyl-CoA thioesterase 7) (Brain acyl-CoA hydrolase) (BACH) (hBACH) (CTE-IIa) (CTE-II) (Long chain acyl-CoA thioester hydrolase)		0.253907	-0.272219		0.121087	0.111326		0.349497	0.383545		14.8623	14.9503	13.9761	14.3831	11.4471	14.6826	14.8265	15.797	14.5663	14.4448	13.011	14.6047	14.4631	14.8849	15.2137	16.1212	15.4251	14.7747	15.7815	14.9723	13.7771	14.4756	15.2076	14.6357	14.6104	13.8097	14.6715	3	3	3	12.4	12.4	12.4	41.796	0	34.835	1740600
O00160	MYO1F	Unconventional myosin-If (Myosin-Ie)		0.548369	-0.649517		0.562506	-0.286464		0.266443	0.363053		16.0588	16.4036	16.1435	16.4618	15.7983	16.3215	14.4522	11.4372	16.665	15.9127	16.7851	15.568	15.835	15.6046	15.849	14.9828	16.4957	15.9765	15.328	16.367	16.694	16.7208	15.802	15.4064	16.3097	16.1996	16.7601	19	19	19	23	23	23	124.84	0	93.55	10381000
O00161	SNAP23	Synaptosomal-associated protein 23 (SNAP-23) (Vesicle-membrane fusion protein SNAP-23)		2.06855	-0.937702	+	0.416415	0.197377		2.29081	1.13508	+	16.7159	16.8045	15.8719	15.8755	16.1717	16.2797	15.8537	17.9409	14.7122	17.3171	16.5306	16.6682	17.5084	17.2985	17.2952	18.3066	17.4202	18.097	17.5014	17.2179	17.4261	17.2581	16.7949	17.6504	17.2427	16.8041	16.7697	7	7	7	42.2	42.2	42.2	23.354	0	98.426	9304800
O00170	AIP XAP2	AH receptor-interacting protein (AIP) (Aryl-hydrocarbon receptor-interacting protein) (HBV X-associated protein 2) (XAP-2) (Immunophilin homolog ARA9)		0.62042	-0.323817		0.186413	0.0716714		0.823523	0.395489		15.379	15.7302	15.8948	14.5405	14.9398	15.7864	14.4029	13.9062	15.6567	15.1716	15.2172	15.5853	15.5911	15.2085	15.3245	15.8654	16.0016	15.8306	15.5113	15.6389	15.6946	15.4293	14.8039	15.1959	15.3264	15.5212	16.0293	10	10	10	42.1	42.1	42.1	37.636	0	44.338	6617100
O00182	LGALS9	Galectin-9 (Gal-9) (Ecalectin) (Tumor antigen HOM-HD-21)		0.374371	-0.543158		0.0388936	-0.068161		0.281274	0.474997		15.6586	15.1386	15.1379	13.8106	12.5414	13.4676	12.7886	10.5907	14.6327	12.4556	13.7345	13.3287	15.5378	13.1542	12.5481	15.5617	15.4013	16.3198	12.3222	14.2989	16.2313	13.9177	13.9432	15.2655	13.5423	13.8493	15.2846	6	6	6	21.7	21.7	21.7	39.518	0	39.133	3276800
O00186	STXBP3	Syntaxin-binding protein 3 (Platelet Sec1 protein) (PSP) (Protein unc-18 homolog 3) (Unc18-3) (Protein unc-18 homolog C) (Unc-18C)		0.0789253	-0.0450082		1.12757	0.374751		1.10451	0.419759		14.4511	15.1709	14.8507	14.453	14.4819	15.2784	14.5532	15.4267	13.8529	15.3182	14.6039	14.8393	15.3502	15.0072	14.9137	16.0208	15.4983	14.745	15.6444	14.8886	14.67	14.3486	14.7491	14.3277	14.7514	14.6431	14.9009	8	8	8	17.4	17.4	17.4	67.764	0	31.346	2858300
O00193	SMAP C11orf58	Small acidic protein		0.5154	-0.645276		0.445678	-0.299078		0.265257	0.346199		14.9499	15.6417	16.1488	14.4234	12.3089	16.841	13.8157	12.7495	16.4399	14.6736	15.0989	15.4238	15.0483	14.9118	14.5941	15.4559	15.2963	15.9319	13.6104	16.1025	16.2112	16.0368	14.5285	15.6063	15.5448	15.8057	15.6802	2	2	2	21.3	21.3	21.3	20.332	0	108.7	1809000
O00194	RAB27B	Ras-related protein Rab-27B (EC 3.6.5.2) (C25KG)		0.708064	0.266052		2.36518	0.554575	+	1.25669	0.288523		19.4936	19.4914	18.8163	19.4264	19.2152	19.3573	19.7758	19.9461	18.8829	19.7989	19.3728	19.626	19.7529	19.8955	19.6401	19.8829	19.6719	19.3605	20.0953	19.0701	18.7156	18.9406	19.5385	18.8023	19.1041	18.5967	19.1472	13	13	11	73.4	73.4	65.1	24.608	0	162.57	42476000
O00203	AP3B1 ADTB3A	AP-3 complex subunit beta-1 (Adaptor protein complex AP-3 subunit beta-1) (Adaptor-related protein complex 3 subunit beta-1) (Beta-3A-adaptin) (Clathrin assembly protein complex 3 beta-1 large chain)		0.833584	-0.622443		2.33933	-0.680245	+	0.0538621	-0.0578022		14.6853	14.5588	14.6055	13.4332	11.3782	14.4614	14.2863	14.7906	14.8555	13.9252	13.743	13.6369	14.1129	13.7931	13.9386	14.3826	14.3093	14.6929	15.1897	15.1345	14.5636	14.7482	14.9983	15.2484	14.928	13.7951	14.0508	7	7	6	9	9	7.7	121.32	0	22.341	2004500
O00217	NDUFS8	NADH dehydrogenase [ubiquinone] iron-sulfur protein 8, mitochondrial (EC 7.1.1.2) (Complex I-23kD) (CI-23kD) (NADH-ubiquinone oxidoreductase 23 kDa subunit) (TYKY subunit)		1.29823	-1.25311		1.94368	-1.4136	+	0.0861009	-0.16049		14.0104	14.5087	15.7335	11.6949	13.4078	15.1931	14.6132	11.3554	15.8623	14.3886	16.1794	14.5366	13.8724	12.0661	14.2245	11.9054	13.5189	14.243	16.7675	15.507	14.6491	15.4039	15.0066	15.4384	15.2442	15.4778	14.1628	3	3	3	19.5	19.5	19.5	23.705	0	6.4509	1244300
O00231	PSMD11	26S proteasome non-ATPase regulatory subunit 11 (26S proteasome regulatory subunit RPN6) (26S proteasome regulatory subunit S9) (26S proteasome regulatory subunit p44.5)		1.4947	-0.602009	+	0.933676	-0.18533		0.892287	0.416679		16.0392	16.3478	16.5484	14.4511	15.0083	16.3454	15.2275	15.5989	16.3677	16.1935	15.558	16.2166	16.3487	16.1422	16.1684	16.3171	16.4079	16.3321	16.5381	16.5328	16.5615	16.4021	15.9264	16.3259	16.1171	16.5425	16.4061	14	14	14	44.3	44.3	44.3	47.463	0	107.36	8721800
O00232	PSMD12	26S proteasome non-ATPase regulatory subunit 12 (26S proteasome regulatory subunit RPN5) (26S proteasome regulatory subunit p55)		0.425235	-0.158578		0.196828	0.0940699		0.570728	0.252648		15.9712	15.8803	16.0767	15.375	15.1343	16.0283	15.4504	14.9288	15.9539	16.1988	16.0597	16.1026	14.9423	15.4926	15.4224	16.548	16.2249	16.0814	15.9945	15.7659	16.201	15.7068	15.4774	15.3214	15.8527	15.7147	16.1917	10	10	10	27.6	27.6	27.6	52.904	0	45.876	7093500
O00233	PSMD9	26S proteasome non-ATPase regulatory subunit 9 (26S proteasome regulatory subunit p27)		0.178756	-0.117632		0.0884817	-0.0667409		0.0797978	0.0508908		15.6547	14.1487	14.7334	15.1673	14.6387	15.3961	15.2784	14.9401	14.7496	13.9611	15.1227	14.7461	14.8886	14.998	15.2281	14.8154	15.4763	15.9287	15.3943	15.9966	15.353	14.2271	14.84	14.3997	14.3983	15.8472	15.3094	7	7	7	35.9	35.9	35.9	24.682	0	12.881	2355500
O00264	PGRMC1 HPR6.6 PGRMC	Membrane-associated progesterone receptor component 1 (mPR) (Dap1) (IZA)		0.600597	-0.277762		0.597907	0.244827		1.54899	0.522588	+	17.1834	17.1406	16.4242	15.6817	17.2229	17.1845	17.0427	17.1534	16.9142	17.4332	17.2684	16.8639	17.7817	17.6443	17.2377	18.0886	17.4347	16.8984	18.1271	17.4618	16.9051	16.6491	17.0922	16.5716	17.165	17.036	17.4396	4	4	3	22.6	22.6	17.9	21.671	0	21.435	6637500
O00273	DFFA DFF1 DFF45 H13	DNA fragmentation factor subunit alpha (DNA fragmentation factor 45 kDa subunit) (DFF-45) (Inhibitor of CAD) (ICAD)		0.257049	0.107024		0.47043	-0.215366		0.753735	-0.32239		12.2997	12.4083	12.3194	13.2891	11.8839	12.5902	12.2505	12.1115	12.6614	11.8221	12.2283	11.5944	13.248	11.5459	11.5821	12.0379	12.4361	12.4178	12.6747	12.6584	12.381	12.7613	12.2038	12.1431	11.7472	12.358	11.9233	1	1	1	3.3	3.3	3.3	36.521	0	7.4931	143410
O00299	CLIC1 G6 NCC27	Chloride intracellular channel protein 1 (Chloride channel ABP) (Glutaredoxin-like oxidoreductase CLIC1) (EC 1.8.-.-) (Glutathione-dependent dehydroascorbate reductase CLIC1) (EC 1.8.5.1) (Nuclear chloride ion channel 27) (NCC27) (Regulatory nuclear chloride ion channel protein) (hRNCC)		0.126121	0.0307772		0.467372	0.0936868		0.256367	0.0629097		20.3419	20.1951	20.2874	20.0374	20.7093	20.2714	20.6476	20.3951	20.5465	20.5255	20.5769	20.4034	20.5995	20.5633	20.2846	20.7424	20.3071	19.9951	20.5776	20.1969	20.2091	20.1803	20.4181	20.2213	20.5744	20.2176	20.5592	17	17	17	80.1	80.1	80.1	26.922	0	323.31	228810000
O00303	EIF3F EIF3S5	Eukaryotic translation initiation factor 3 subunit F (eIF3f) (Deubiquitinating enzyme eIF3f) (EC 3.4.19.12) (Eukaryotic translation initiation factor 3 subunit 5) (eIF-3-epsilon) (eIF3 p47)		0.0357211	-0.0223976		0.774143	-0.207477		0.388024	-0.185079		16.3737	16.3715	16.9207	15.864	16.4164	16.4818	16.5162	15.0376	17.0001	16.0614	16.3964	16.3179	16.473	15.9496	16.038	15.5242	16.3092	16.2464	15.6051	16.4193	16.5642	16.214	16.2539	16.6137	16.3614	16.614	16.5379	9	9	9	33.3	33.3	33.3	37.563	0	40.968	9636100
O00410	IPO5 KPNB3 RANBP5	Importin-5 (Imp5) (Importin subunit beta-3) (Karyopherin beta-3) (Ran-binding protein 5) (RanBP5)		1.72811	-0.221387	+	0.760992	0.104973		3.95586	0.32636	+	16.4561	16.4136	16.1495	16.0465	16.1843	16.1576	16.1297	16.4569	16.0998	16.4831	16.4693	16.6121	16.7165	16.5128	16.517	16.7309	16.5328	16.4567	16.7287	16.5257	16.2912	16.1386	16.3499	16.3355	16.497	16.5033	16.7167	22	22	22	26.4	26.4	26.4	123.63	0	263.94	22331000
O00429	DNM1L DLP1 DRP1	Dynamin-1-like protein (EC 3.6.5.5) (Dnm1p/Vps1p-like protein) (DVLP) (Dynamin family member proline-rich carboxyl-terminal domain less) (Dymple) (Dynamin-like protein) (Dynamin-like protein 4) (Dynamin-like protein IV) (HdynIV) (Dynamin-related protein 1)		0.0627575	-0.0295745		1.01212	0.286894		1.43207	0.316468	+	17.1436	17.4581	17.0702	17.1701	17.253	17.3443	17.4425	18.0158	16.9143	17.8357	17.3428	17.2358	17.7276	17.584	17.6448	18.1658	17.5416	17.5819	18.163	17.278	17.2727	16.7945	17.4839	17.0314	17.7097	17.0525	17.2923	26	26	26	47.3	47.3	47.3	81.876	0	323.31	54050000
O00442	RTCA RPC RPC1 RTC1 RTCD1	RNA 3'-terminal phosphate cyclase (RNA cyclase) (RNA-3'-phosphate cyclase) (EC 6.5.1.4) (RNA terminal phosphate cyclase domain-containing protein 1) (RTC domain-containing protein 1)		0.643534	-0.578683		1.35915	-1.1543	+	0.662183	-0.575616		12.2296	14.819	13.5196	13.0587	12.7222	13.5269	13.9461	13.6096	14.2199	12.5774	12.0603	13.5993	12.4352	13.1019	12.2697	15.5074	11.9686	12.9513	15.3749	15.4062	15.3196	14.7493	12.869	13.9285	12.6316	13.5696	13.0111	3	3	3	12.8	12.8	12.8	39.336	0	10.23	755780
O00478	BTN3A3 BTF3	Butyrophilin subfamily 3 member A3		0.00282744	0.00566196		1.04277	0.793003		0.647055	0.787341		12.9278	10.2267	13.2251	11.1291	12.2014	13.3177	15.6397	13.3979	15.2044	15.1505	13.4147	13.7323	12.6038	13.891	13.7419	13.3105	14.3877	14.1234	13.7451	13.434	12.7017	13.744	13.0194	10.2082	13.3178	13.3999	13.6486	3	3	3	6	6	6	65.001	0	8.123	698130
O00483	NDUFA4	Cytochrome c oxidase subunit NDUFA4 (Complex I-MLRQ) (CI-MLRQ) (NADH-ubiquinone oxidoreductase MLRQ subunit)		1.52926	-0.426195	+	0.854094	-0.248135		0.761673	0.17806		17.9732	17.8832	17.8113	18.0039	18.1118	18.3662	17.7555	17.2107	17.9766	18.1068	18.0686	18.3156	18.1908	18.0035	18.0397	17.6416	18.0029	18.3254	17.6516	17.9292	18.3522	18.5089	18.4463	18.1246	18.0651	19.0141	18.8362	3	3	3	37	37	37	9.3697	0	9.1696	18520000
O00487	PSMD14 POH1	26S proteasome non-ATPase regulatory subunit 14 (EC 3.4.19.-) (26S proteasome regulatory subunit RPN11) (26S proteasome-associated PAD1 homolog 1)		0.211652	0.146306		0.569084	0.343749		0.474596	0.197444		14.9106	15.354	14.8939	14.8285	15.8306	14.9233	15.4505	15.0606	14.6777	14.9906	14.9892	15.2121	15.1836	14.8537	14.9274	16.2729	15.7657	15.5115	15.997	15.3121	15.2328	14.7331	13.1696	14.8714	15.0086	14.8798	15.4086	3	3	3	14.5	14.5	14.5	34.577	0	79.635	2463300
O00499	BIN1 AMPHL	Myc box-dependent-interacting protein 1 (Amphiphysin II) (Amphiphysin-like protein) (Box-dependent myc-interacting protein 1) (Bridging integrator 1)		0.914964	-1.15947		1.04624	-0.775851		0.214006	0.38362		13.691	15.1854	15.7719	11.7723	12.9159	15.3406	12.9399	10.2838	16.0261	13.2271	12.8823	13.8677	13.4525	13.646	14.2894	14.8201	15.2235	15.9708	13.6265	15.3354	15.4562	15.3669	13.935	14.4125	14.8137	15.339	16.0767	9	7	7	20.7	19.2	19.2	64.699	0	77.926	3786800
O00501	CLDN5 AWAL TMVCF	Claudin-5 (Transmembrane protein deleted in VCFS) (TMDVCF)		0.617321	-0.935756		0.702943	0.602561		1.20783	1.53832		15.1437	14.4558	15.4833	11.5796	12.466	16.115	15.8369	16.2823	10.7294	16.5897	16.1387	15.7516	14.9004	15.6074	16.242	17.3337	15.1891	14.1843	16.2995	14.5837	14.7069	15.1191	13.275	15.7705	16.132	14.7481	15.8791	3	3	3	20.6	20.6	20.6	23.147	0	25.993	2165300
O00505	KPNA3 QIP2	Importin subunit alpha-4 (Importin alpha Q2) (Qip2) (Karyopherin subunit alpha-3) (SRP1-gamma)		0.225753	-0.144233		1.04918	0.304219		1.02872	0.448452		14.0195	14.5997	12.239	13.3865	14.1859	13.7556	14.1332	14.1951	14.1294	14.4802	14.3424	14.081	15.0003	13.923	14.123	14.2575	14.2362	14.2365	13.9464	14.0851	14.1706	14.1507	13.9589	13.9181	14.2073	13.0296	14.4752	3	2	2	8.8	6.1	6.1	57.81	0	6.9479	1010900
O00534	VWA5A BCSC1 LOH11CR2A	von Willebrand factor A domain-containing protein 5A (Breast cancer suppressor candidate 1) (BCSC-1) (Loss of heterozygosity 11 chromosomal region 2 gene A protein)		0.286713	0.283653		2.34902	1.42465	+	2.37743	1.141	+	14.7052	14.2248	14.2923	13.0514	13.2697	14.4608	12.7639	14.3169	13.2973	15.2067	14.7161	14.8581	13.7798	15.3204	14.7556	15.002	14.5011	16.5115	16.0705	13.4643	13.5516	13.9894	13.2351	13.4912	12.8692	12.3991	12.7592	8	8	8	14.2	14.2	14.2	86.488	0	24.345	2580000
O00560	SDCBP MDA9 SYCL	Syntenin-1 (Melanoma differentiation-associated protein 9) (MDA-9) (Pro-TGF-alpha cytoplasmic domain-interacting protein 18) (TACIP18) (Scaffold protein Pbp1) (Syndecan-binding protein 1)		1.23718	-1.00711		1.39726	-1.25673	+	0.174551	-0.249622		12.8695	14.7359	12.3342	12.6068	11.955	12.2331	12.3606	14.6281	13.9341	10.3997	13.1063	13.3211	12.4279	13.6043	11.6034	12.5421	15.2332	13.1726	14.2484	14.3168	15.0761	11.7586	13.7946	13.8684	14.3009	13.989	15.3683	4	4	4	22.8	22.8	22.8	32.444	0	9.9514	802910
O00567	NOP56 NOL5A	Nucleolar protein 56 (Nucleolar protein 5A)		0.832263	-0.452241		1.31428	-0.412852	+	0.0469883	0.0393891		15.5323	15.7684	15.7401	14.4925	14.0208	16.0048	14.9846	16.6109	15.704	15.1041	15.4462	15.8442	14.9561	14.9615	15.4616	15.6498	15.5479	16.2415	15.0396	16.0195	15.8315	16.1579	16.2482	16.1169	15.4341	16.1183	15.9628	13	13	13	24.2	24.2	24.2	66.049	0	36.894	6793400
O00571	DDX3X DBX DDX3	ATP-dependent RNA helicase DDX3X (EC 3.6.4.13) (CAP-Rf) (DEAD box protein 3, X-chromosomal) (DEAD box, X isoform) (DBX) (Helicase-like protein 2) (HLP2)		0.277655	-0.0709321		0.267363	0.0640765		0.588546	0.135009		16.2354	15.984	16.0647	15.8817	16.1292	16.1565	15.8943	15.3652	16.0938	15.875	16.2585	16.0887	16.1461	15.8484	15.9505	16.0421	16.5896	16.2211	16.0571	16.074	16.2652	16.1414	15.6578	15.77	16.07	16.1981	16.2094	18	17	17	34.4	32.8	32.8	73.243	0	99.955	11633000
O00584	RNASET2 RNASE6PL	Ribonuclease T2 (EC 4.6.1.19) (Ribonuclease 6)		0.13353	-0.143045		0.00999866	0.0118607		0.132516	0.154905		14.8375	13.915	15.9208	13.0512	14.8327	14.499	13.0988	13.7521	15.2626	14.1725	13.4389	15.2517	15.0104	15.0509	12.6839	14.4695	15.7124	14.7736	14.3061	15.3	15.92	14.4287	13.5616	13.6316	14.2294	14.0674	15.0122	3	3	3	14.5	14.5	14.5	29.48	0	64.019	1407600
O00602	FCN1 FCNM	Ficolin-1 (Collagen/fibrinogen domain-containing protein 1) (Ficolin-A) (Ficolin-alpha) (M-ficolin)		0.165733	-0.177663		0.323378	-0.209673		0.0250143	-0.0320106		17.2585	16.1648	16.529	16.6698	17.0589	16.3221	16.0687	13.287	15.7498	15.2937	17.3749	15.7928	16.5904	16.0443	15.9908	15.3494	16.664	15.7201	16.0331	16.9138	16.4146	16.9312	15.2294	16.0496	16.2533	16.7159	16.1667	8	8	8	36.8	36.8	36.8	35.078	0	72.113	8350400
O00629	KPNA4 QIP1	Importin subunit alpha-3 (Importin alpha Q1) (Qip1) (Karyopherin subunit alpha-4)		0.220872	0.0832133		0.412599	-0.15378		0.641519	-0.236993		14.9412	15.4934	14.8454	14.8485	15.7427	14.7275	15.2414	14.7975	15.451	14.6562	15.246	14.7997	14.3738	14.6437	14.6686	15.3347	15.6735	14.5596	15.305	14.9211	14.5891	15.0245	15.1213	14.9192	14.7691	15.1268	15.5637	6	6	5	20.7	20.7	18	57.886	0	15.822	2685600
O00743	PPP6C PPP6	Serine/threonine-protein phosphatase 6 catalytic subunit (PP6C) (EC 3.1.3.16) [Cleaved into: Serine/threonine-protein phosphatase 6 catalytic subunit, N-terminally processed]		0.173621	-0.0446984		0.0098656	-0.00321282		0.122205	0.0414856		16.2872	16.1347	16.5737	15.775	16.0142	16.1082	16.4175	15.8261	16.2276	16.0695	16.3902	16.1378	16.0564	15.6837	15.9952	16.6521	16.5041	16.2486	16.4869	16.1776	16.4474	16.0862	16.0268	16.0593	16.1015	16.13	16.251	10	10	10	44.9	44.9	44.9	35.144	0	120.1	9770500
O00754	MAN2B1 LAMAN MANB	Lysosomal alpha-mannosidase (Laman) (EC 3.2.1.24) (Lysosomal acid alpha-mannosidase) (Mannosidase alpha class 2B member 1) (Mannosidase alpha-B) [Cleaved into: Lysosomal alpha-mannosidase A peptide; Lysosomal alpha-mannosidase B peptide; Lysosomal alpha-mannosidase C peptide; Lysosomal alpha-mannosidase D peptide; Lysosomal alpha-mannosidase E peptide]		1.71938	-0.636715	+	0.775022	-0.342943		0.765362	0.293772		14.4784	14.9291	15.2394	14.7567	13.8537	15.1262	14.3305	14.4107	14.2291	14.7009	14.5961	15.0077	14.7128	14.8398	14.4296	14.7717	15.876	15.063	15.7726	14.8873	15.7746	15.1315	14.1235	14.7815	15.4045	15.2839	15.9249	4	4	4	4.9	4.9	4.9	113.74	0	23.507	2400600
O00764	PDXK C21orf124 C21orf97 PKH PNK PRED79	Pyridoxal kinase (EC 2.7.1.35) (Pyridoxine kinase)		0.0739014	-0.0655867		0.320091	-0.18095		0.154297	-0.115363		16.3843	16.0244	16.4884	15.079	15.2305	15.8826	15.6648	14.2453	16.5951	16.1751	15.7392	15.4659	15.9877	15.0676	15.5608	15.0967	16.1988	15.2644	14.5719	15.47	16.6084	15.8516	16.195	16.3531	15.9235	15.8564	15.3548	6	6	6	23.7	23.7	23.7	35.102	0	42.527	3215300
O14521	SDHD SDH4	Succinate dehydrogenase [ubiquinone] cytochrome b small subunit, mitochondrial (CybS) (CII-4) (Malate dehydrogenase [quinone] cytochrome b small subunit) (QPs3) (Succinate dehydrogenase complex subunit D) (Succinate-ubiquinone oxidoreductase cytochrome b small subunit) (Succinate-ubiquinone reductase membrane anchor subunit)		0.13047	-0.130077		0.782592	0.206896		0.407996	0.336973		15.4563	15.3525	15.4355	15.4771	15.2377	15.1465	15.6088	12.0607	15.2311	15.3402	15.4616	15.3359	15.1174	15.1132	15.7558	14.882	15.6871	15.346	15.0932	14.4849	15.0782	15.0846	15.6293	15.1994	14.9613	15.1536	15.4925	1	1	1	6.3	6.3	6.3	17.043	0	10.568	1313300
O14561	NDUFAB1	Acyl carrier protein, mitochondrial (ACP) (CI-SDAP) (NADH-ubiquinone oxidoreductase 9.6 kDa subunit)		0.196355	0.11359		0.0554595	0.018142		0.156849	-0.0954478		16.1316	15.5184	16.1112	15.76	14.7284	16.1899	16.4882	14.5236	15.6626	15.6557	15.0895	15.2579	15.5802	15.549	15.938	15.7526	15.5666	15.8653	15.5094	15.1976	15.458	15.8094	15.8901	15.4445	15.8253	15.5354	15.4218	3	3	3	21.2	21.2	21.2	17.417	0	7.4056	3131200
O14569	CYB561D2 101F6 LUCA12.2	Transmembrane reductase CYB561D2 (EC 7.2.1.3) (Cytochrome b561 domain-containing protein 2) (Putative tumor suppressor protein 101F6)		1.18346	-0.735719		0.0374842	0.0253001		1.15659	0.76102		13.1886	13.0604	12.7866	12.9668	12.5919	13.0269	11.7853	10.069	13.3042	12.9805	13.1734	13.2076	13.1508	12.9812	13.1097	13.0655	14.7979	13.1623	12.9691	13.8669	13.6779	13.5519	13.2896	12.7451	13.0633	12.6279	13.6094	1	1	1	5.4	5.4	5.4	23.973	0	12.306	339200
O14579	COPE	Coatomer subunit epsilon (Epsilon-coat protein) (Epsilon-COP)		0.423853	-0.103397		0.231834	0.0602483		0.744022	0.163645		16.591	16.7524	16.7304	16.0305	16.7225	16.6223	16.7573	16.4526	16.9326	16.7066	16.8473	16.7999	16.8718	16.5548	16.4712	17.14	17.1089	16.5638	16.9917	16.7784	16.7685	16.5732	16.3058	16.5307	16.7796	16.7884	17.006	5	5	5	20.5	20.5	20.5	34.482	0	71.117	7737600
O14617	AP3D1 PRO0039	AP-3 complex subunit delta-1 (AP-3 complex subunit delta) (Adaptor-related protein complex 3 subunit delta-1) (Delta-adaptin)		1.69216	-0.661857	+	0.50998	-0.300124		0.528615	0.361734		14.2934	14.7021	14.0663	12.4188	14.3902	14.2777	14.1111	13.8329	14.3851	14.2641	14.0604	12.9471	14.7946	14.1589	14.789	15.2545	15.4529	14.0116	15.5763	14.7743	14.3944	14.3089	14.5749	14.6714	14.9399	14.3101	14.8838	5	5	5	5.3	5.3	5.3	130.16	0	8.0735	2020300
O14618	CCS	Copper chaperone for superoxide dismutase (Superoxide dismutase copper chaperone)		0.651019	-0.739504		0.368866	-0.530605		0.117122	0.208899		12.7796	14.2101	15.8341	14.9906	13.1403	14.4959	16.8915	14.853	15.7982	16.8129	15.6049	15.9025	15.4059	16.1325	16.0271	12.623	12.6351	13.7294	12.8499	15.6898	15.1858	16.1333	16.1355	16.0387	16.2212	16.6807	14.714	2	2	2	7.7	7.7	7.7	29.04	0	9.5294	1691500
O14672	ADAM10 KUZ MADM	Disintegrin and metalloproteinase domain-containing protein 10 (ADAM 10) (EC 3.4.24.81) (CDw156) (Kuzbanian protein homolog) (Mammalian disintegrin-metalloprotease) (CD antigen CD156c)		0.0767428	0.0422465		2.28058	0.554093	+	2.01131	0.511846	+	17.3298	17.2972	16.5792	16.926	17.107	17.2898	17.0667	17.9197	16.4496	17.5491	17.4814	17.605	17.8777	17.5958	17.5856	18.1288	17.6864	17.0618	18.0427	17.0334	16.9548	16.6742	17.1721	16.9038	17.1371	16.5332	17.1335	18	18	18	32.5	32.5	32.5	84.141	0	278.79	33178000
O14727	APAF1 KIAA0413	Apoptotic protease-activating factor 1 (APAF-1)		0.546432	-0.489215		0.292499	0.182017		0.782041	0.671232		13.7695	13.7932	14.0622	13.405	10.3387	13.2662	14.7634	13.637	13.2029	13.5656	14.4972	14.6108	14.0217	13.7742	13.188	13.7549	15.2492	13.6177	14.032	13.7651	13.767	13.5745	13.0243	13.6362	14.3158	13.7321	14.7941	6	6	6	7.5	7.5	7.5	141.84	0	14.959	1210800
O14735	CDIPT PIS PIS1	CDP-diacylglycerol--inositol 3-phosphatidyltransferase (EC 2.7.8.11) (Phosphatidylinositol synthase) (PI synthase) (PtdIns synthase)		0.648628	-0.394103		0.248148	0.132499		0.967408	0.526602		13.8373	15.0155	13.4752	13.6942	12.2792	13.4512	13.8322	13.8466	14.8405	14.643	13.7521	14.1533	14.5152	15.1261	14.4543	14.3171	14.4898	13.5606	13.9141	14.2077	13.5307	15.037	14.8142	14.2835	13.8565	13.8287	14.3464	3	3	3	16.4	16.4	16.4	23.539	0	24.237	1297500
O14744	PRMT5 HRMT1L5 IBP72 JBP1 SKB1	Protein arginine N-methyltransferase 5 (PRMT5) (EC 2.1.1.320) (72 kDa ICln-binding protein) (Histone-arginine N-methyltransferase PRMT5) (Jak-binding protein 1) (Shk1 kinase-binding protein 1 homolog) (SKB1 homolog) (SKB1Hs) [Cleaved into: Protein arginine N-methyltransferase 5, N-terminally processed]		0.925775	0.399217		0.129514	0.0707287		0.87487	-0.328488		14.7303	15.3573	15.5338	14.8827	14.838	15.3206	14.5018	13.91	15.2186	14.8675	14.0045	14.5296	14.6261	14.3834	14.8879	14.1928	15.1628	14.6821	13.6534	14.2884	14.7082	15.593	14.2088	14.3677	14.5195	14.6913	14.6697	5	5	5	10.5	10.5	10.5	72.683	0	11.785	2091200
O14745	NHERF1 NHERF SLC9A3R1	Na(+)/H(+) exchange regulatory cofactor NHE-RF1 (NHERF-1) (Ezrin-radixin-moesin-binding phosphoprotein 50) (EBP50) (Regulatory cofactor of Na(+)/H(+) exchanger) (Sodium-hydrogen exchanger regulatory factor 1) (Solute carrier family 9 isoform A3 regulatory factor 1)		0.734745	-0.27367		1.61614	-0.364466	+	0.216021	-0.0907955		17.5563	17.4007	18.1331	17.3969	17.2608	17.8057	17.7675	16.635	18.0924	17.6451	17.2919	17.2561	17.261	17.2372	17.3395	17.6173	17.8443	17.7387	17.0055	17.8921	18.1726	17.944	17.8869	17.6238	17.6888	18.193	18.1047	15	15	15	50.6	50.6	50.6	38.868	0	50.317	21195000
O14773	TPP1 CLN2 GIG1 UNQ267/PRO304	Tripeptidyl-peptidase 1 (TPP-1) (EC 3.4.14.9) (Cell growth-inhibiting gene 1 protein) (Lysosomal pepstatin-insensitive protease) (LPIC) (Tripeptidyl aminopeptidase) (Tripeptidyl-peptidase I) (TPP-I)		1.09944	-0.221217		0.965293	-0.170501		0.151643	0.0507164		17.9071	17.7934	18.16	17.3969	17.9999	17.7581	17.7199	17.1455	17.8809	17.8079	17.7984	17.7659	18.099	17.4946	17.7596	17.7038	18.2627	17.5263	17.8481	17.806	18.1347	17.9353	17.7253	17.9194	18.0407	18.0693	18.2739	7	7	7	17.4	17.4	17.4	61.247	0	204.7	33098000
O14775	GNB5	Guanine nucleotide-binding protein subunit beta-5 (Gbeta5) (Transducin beta chain 5)		0.117376	0.117711		0.960271	0.507743		0.51685	0.390032		14.7187	14.7263	13.4841	13.0914	13.6648	14.801	14.7202	15.6711	12.9483	14.9962	14.0149	14.3725	15.1457	14.8315	14.4447	15.6028	14.1094	13.8186	15.482	14.5061	13.59	13.7587	14.5255	13.2252	14.218	13.7139	13.7471	3	3	3	11.9	11.9	11.9	43.566	0	15.884	1334400
O14776	TCERG1 CA150 TAF2S	Transcription elongation regulator 1 (TATA box-binding protein-associated factor 2S) (Transcription factor CA150)		0.814915	-0.281665		1.64831	-0.531062	+	0.519012	-0.249397		13.2697	13.7673	13.8409	13.1594	12.97	13.886	13.011	12.6822	13.8068	12.3718	13.3606	13.3621	12.9022	12.2976	13.1223	13.192	13.6178	13.9221	12.9502	14.1075	13.8543	13.7637	13.6794	13.432	13.4934	13.8066	13.8411	3	3	3	3.1	3.1	3.1	123.9	0	10.701	681070
O14818	PSMA7 HSPC	Proteasome subunit alpha type-7 (Proteasome subunit RC6-1) (Proteasome subunit XAPC7)		1.14853	-0.170205		0.335408	-0.116406		0.144177	0.0537985		17.3951	17.3806	17.129	16.997	16.9487	17.138	17.2247	17.1169	17.25	17.259	16.7177	16.8403	16.756	17.3403	17.2416	17.8002	17.2712	17.8376	17.4945	17.4935	17.649	17.4192	17.0671	17.4632	17.3014	17.2241	16.9998	10	10	10	52.8	52.8	52.8	27.887	0	162.1	24002000
O14828	SCAMP3 C1orf3 PROPIN1	Secretory carrier-associated membrane protein 3 (Secretory carrier membrane protein 3)		1.66472	-1.61827	+	0.0304169	-0.0260564		1.61406	1.59221	+	15.1769	13.8082	15.5895	11.6727	10.5552	15.3599	14.2968	13.3326	15.5697	14.2891	15.4806	15.2038	16.3556	14.9334	15.3313	16.0749	16.0352	15.9874	15.7821	15.6877	15.945	15.8962	15.3997	15.8644	15.6412	13.9482	15.7614	3	3	3	14.1	14.1	14.1	38.287	0	52.564	2093100
O14880	MGST3	Glutathione S-transferase 3, mitochondrial (GST-3) (EC 2.5.1.-) (Glutathione peroxidase MGST3) (EC 1.11.1.-) (LTC4 synthase MGST3) (EC 4.4.1.20)		0.0336992	-0.0534982		0.278675	-0.222779		0.116429	-0.169281		12.1631	16.2253	16.4939	16.4245	15.3468	13.903	16.2171	13.9615	15.931	15.2238	13.8376	15.0611	15.4871	15.0933	15.998	15.6369	14.0354	14.7696	13.854	15.9892	15.7207	15.5383	15.7634	15.7115	15.4669	14.8592	14.2446	4	4	4	32.9	32.9	32.9	16.516	0	14.634	1750300
O14920	IKBKB IKKB	Inhibitor of nuclear factor kappa-B kinase subunit beta (I-kappa-B-kinase beta) (IKK-B) (IKK-beta) (IkBKB) (EC 2.7.11.10) (I-kappa-B kinase 2) (IKK-2) (IKK2) (Nuclear factor NF-kappa-B inhibitor kinase beta) (NFKBIKB) (Serine/threonine protein kinase IKBKB) (EC 2.7.11.1)		0.467535	-0.38339		0.263528	0.145755		0.723393	0.529145		11.4456	13.4236	13.7067	13.7962	14.2688	13.4222	14.4898	12.6726	15.0122	13.64	14.5729	14.657	13.8684	13.6398	14.5691	14.6012	13.9576	13.494	14.5425	13.8162	13.818	13.5302	13.7675	13.1991	13.8224	14.3478	14.8447	5	5	5	9.9	9.9	9.9	86.563	0	7.1624	927450
O14949	UQCRQ	Cytochrome b-c1 complex subunit 8 (Complex III subunit 8) (Complex III subunit VIII) (Ubiquinol-cytochrome c reductase complex 9.5 kDa protein) (Ubiquinol-cytochrome c reductase complex ubiquinone-binding protein QP-C)		0.185079	0.263561		0.0420379	0.0690866		0.130921	-0.194474		15.619	15.5674	15.3761	15.8785	12.7792	15.4668	15.6433	15.8501	13.1186	15.4234	15.0949	12.7179	14.7773	14.6492	15.2089	15.5959	13.2156	16.8654	14.1913	15.382	15.4555	15.2681	14.3813	16.7114	12.1329	14.9048	14.4994	2	2	2	25.6	25.6	25.6	9.9062	0	5.6983	1361600
O14964	HGS HRS	Hepatocyte growth factor-regulated tyrosine kinase substrate (Hrs) (Protein pp110)		0.132554	-0.0793291		2.54901	0.645177	+	3.16747	0.724506	+	15.1511	14.4781	13.8762	14.3801	13.8128	14.5775	13.7679	14.2361	13.7422	14.8783	14.8909	14.7861	15.2318	14.7697	14.7039	15.2816	15.0922	14.9077	15.2562	14.6274	14.4242	14.4551	14.1018	13.4061	13.8889	14.2305	14.3456	3	3	3	4.8	4.8	4.8	86.191	0	12.526	1821300
O14972	VPS26C DCRA DSCR3 DSCRA	Vacuolar protein sorting-associated protein 26C (Down syndrome critical region protein 3) (Down syndrome critical region protein A)		1.70435	-0.985347	+	0.166551	-0.13192		1.0443	0.853428		13.4227	14.1881	11.7433	11.9625	13.4892	13.7144	13.6853	11.1282	13.855	11.6732	14.5049	14.2931	14.1329	13.8722	14.109	13.4407	14.6605	14.183	14.0921	13.9532	13.6578	13.5955	14.1033	14.5409	13.9324	13.8529	14.3289	4	4	4	20.2	20.2	20.2	33.01	0	11.701	862250
O14974	PPP1R12A MBS MYPT1	Protein phosphatase 1 regulatory subunit 12A (Myosin phosphatase-targeting subunit 1) (Myosin phosphatase target subunit 1) (Protein phosphatase myosin-binding subunit)		0.200868	-0.0326166		0.167905	-0.0434474		0.040604	-0.0108308		15.9275	16.1304	15.8567	15.9211	16.1713	16.0564	15.9328	15.8896	15.9181	15.9843	16.0213	15.977	15.7448	15.7229	15.5593	16.0839	16.4248	16.1879	16.0705	16.1909	16.134	16.1294	15.7571	15.7752	15.899	15.9945	16.1466	10	10	10	13.2	13.2	13.2	115.28	0	88.973	6536100
O14979	HNRNPDL HNRPDL JKTBP	Heterogeneous nuclear ribonucleoprotein D-like (hnRNP D-like) (hnRNP DL) (AU-rich element RNA-binding factor) (JKT41-binding protein) (Protein laAUF1)		0.47719	-0.586719		0.997414	-0.659446		0.0537002	-0.0727273		15.9525	16.2257	17.2476	16.0973	16.051	16.6791	16.1189	12.5209	17.3096	16.0774	15.6357	15.5366	15.7351	15.7379	16.1342	15.7337	16.0872	16.8701	13.9468	17.1973	17.479	17.0137	16.213	17.1756	16.7361	16.9431	16.7784	6	5	5	12.6	10.7	10.7	46.437	0	57.107	5950200
O14980	XPO1 CRM1	Exportin-1 (Exp1) (Chromosome region maintenance 1 protein homolog)		0.725205	-0.221015		0.0950429	-0.0481256		0.464977	0.172889		16.4788	16.4934	15.9331	16.147	15.5462	16.2054	16.0026	16.3025	16.4193	16.1644	16.1429	16.2017	16.6882	15.9606	15.741	17.004	16.9204	16.261	16.9597	16.5932	16.4932	16.1267	15.8303	16.0846	16.4685	16.1399	16.8215	18	18	18	23.5	23.5	23.5	123.38	0	88.73	12163000
O15027	SEC16A KIAA0310 SEC16 SEC16L	Protein transport protein Sec16A (SEC16 homolog A) (p250)		0.0788387	-0.209849		0.620363	0.922433		1.00006	1.13228		19.0106	18.6325	18.16	18.5191	18.125	19.0083	12.9089	18.4558	18.8202	19.3726	19.2976	19.206	19.26	18.9539	19.0864	19.0326	19.2607	18.3611	19.0283	19.2458	18.7156	18.8346	12.2218	18.3646	19.0058	18.9982	19.1145	2	2	2	1.3	1.3	1.3	251.89	0.0066357	2.019	15792000
O15031	PLXNB2 KIAA0315	Plexin-B2 (MM1)		0.0775337	-0.0718066		1.91567	0.797048	+	2.30947	0.868854	+	16.8183	16.0939	15.3089	15.1041	15.5542	16.1338	14.5683	15.7292	14.9005	16.1748	16.6256	16.1539	16.5639	16.2338	16.7148	16.4653	17.2029	15.8959	16.9177	15.0479	15.8904	14.894	15.7845	14.675	15.6894	15.3714	16.5871	8	8	8	7	7	7	205.12	0	32.312	4434500
O15042	U2SURP KIAA0332 SR140	U2 snRNP-associated SURP motif-containing protein (140 kDa Ser/Arg-rich domain protein) (U2-associated protein SR140)		0.356544	0.336282		0.315996	0.206544		0.116095	-0.129738		13.3815	14.6345	14.1067	13.5522	11.7802	15.4481	13.8883	12.2434	13.9135	13.3816	13.6473	12.6513	13.2382	12.9454	13.4186	13.7175	14.7794	14.0013	12.2924	13.9558	12.5491	13.7095	14.0654	13.2466	13.0898	13.4767	13.5364	4	4	4	4.6	4.6	4.6	118.29	0	5.0624	572710
O15067	PFAS KIAA0361	Phosphoribosylformylglycinamidine synthase (FGAM synthase) (FGAMS) (EC 6.3.5.3) (Formylglycinamide ribonucleotide amidotransferase) (FGAR amidotransferase) (FGAR-AT) (Formylglycinamide ribotide amidotransferase) (Phosphoribosylformylglycineamide amidotransferase)		1.06974	-0.314798		1.10953	0.20002		2.0815	0.514818	+	14.7607	15.0359	14.8397	13.8908	14.6034	13.7769	14.7858	14.999	14.3251	14.7547	15.2774	15.0784	15.2107	15.108	14.7518	15.2924	14.8848	15.2926	15.0235	15.1859	14.8898	14.3804	14.6894	14.9609	14.8736	14.89	14.9571	8	8	8	7.9	7.9	7.9	144.73	0	46.266	2378900
O15116	LSM1 CASM	U6 snRNA-associated Sm-like protein LSm1 (Cancer-associated Sm-like) (Small nuclear ribonuclear CaSm)		0.755219	0.361937		0.160767	-0.0913598		1.16776	-0.453296		13.2386	13.375	12.6886	12.6711	13.0955	13.4649	14.5323	13.577	13.2011	12.7014	12.6725	12.1048	13.0204	13.0777	12.6778	12.6741	13.5078	13.328	13.2892	11.708	12.9207	13.1268	13.4455	13.4366	13.0161	12.6825	12.9612	1	1	1	12	12	12	15.179	0.0094401	1.7672	494080
O15117	FYB1 FYB SLAP130	FYN-binding protein 1 (Adhesion and degranulation promoting adaptor protein) (ADAP) (FYB-120/130) (p120/p130) (FYN-T-binding protein) (SLAP-130) (SLP-76-associated phosphoprotein)		1.90371	-0.570239	+	0.252267	-0.114507		1.0261	0.455732		15.4564	16.1004	16.0114	15.4814	14.5254	16.1627	16.1955	16.188	16.1071	16.513	15.5353	15.6162	15.9602	16.1872	16.3159	17.1386	16.2242	16.8394	16.6693	16.3749	16.6633	16.4408	15.9988	16.5142	16.0579	16.2755	16.3656	12	12	12	20.6	20.6	20.6	85.386	0	90.734	11415000
O15126	SCAMP1 SCAMP	Secretory carrier-associated membrane protein 1 (Secretory carrier membrane protein 1)		0.6438	-1.45986		1.03723	-2.04415		0.19492	-0.584293		16.1864	17.3206	16.9124	14.3308	19.6422	15.0501	11.9462	11.4569	16.8937	12.6318	20.7487	15.9327	13.6857	14.3011	14.089	12.1615	14.8919	16.0383	15.8433	21.034	15.207	18.5949	14.6657	15.769	16.5879	19.8938	15.2827	2	2	2	13.9	13.9	13.9	37.92	0	9.7659	9783600
O15127	SCAMP2	Secretory carrier-associated membrane protein 2 (Secretory carrier membrane protein 2)		0.230392	-0.179725		0.642201	0.344424		1.21616	0.524149		16.6095	16.7083	15.4666	15.9656	15.5953	16.3971	15.6099	17.3969	15.6151	16.2678	16.297	16.3881	16.9683	16.5895	16.3319	17.2801	17.2821	16.6769	17.5467	16.7259	16.626	16.3378	15.9355	16.3209	16.3057	14.8416	16.3419	2	2	2	9.7	9.7	9.7	36.648	0	58.133	5377000
O15143	ARPC1B ARC41	Actin-related protein 2/3 complex subunit 1B (Arp2/3 complex 41 kDa subunit) (p41-ARC)		0.627313	-0.159508		0.165086	-0.0578961		0.287621	0.101612		19.0076	19.251	18.8705	18.8221	18.7982	18.9284	19.1873	19.7628	18.9333	19.3934	18.5978	18.8458	19.1195	19.1154	19.0642	19.672	19.0748	19.5927	19.3491	19.5044	19.3584	19.2554	19.0987	19.541	19.0471	18.8216	19.021	22	22	21	69.9	69.9	63.7	40.949	0	323.31	114250000
O15144	ARPC2 ARC34 PRO2446	Actin-related protein 2/3 complex subunit 2 (Arp2/3 complex 34 kDa subunit) (p34-ARC)		2.14467	-0.184672	+	0.0222771	0.00383292		1.83779	0.188505	+	18.9399	19.1392	19.0588	18.7788	18.8045	18.959	19.0009	19.2346	18.9893	19.2297	18.8577	19.1832	19.1093	19.2024	19.222	19.3721	19.1158	19.3094	19.3275	19.0798	19.1436	19.1138	19.252	19.3135	19.2128	19.0513	19.0728	20	20	20	67.3	67.3	67.3	34.333	0	223.43	135420000
O15145	ARPC3 ARC21	Actin-related protein 2/3 complex subunit 3 (Arp2/3 complex 21 kDa subunit) (p21-ARC)		0.533969	0.104891		0.576859	0.136985		0.120201	0.0320937		19.8258	19.7311	19.5187	19.5943	19.3014	19.6933	19.5893	19.7402	19.4801	19.8541	19.0499	19.5774	19.509	19.7116	19.8505	19.8368	19.5412	19.8326	19.8703	19.2738	19.7517	19.6004	19.6449	19.4104	19.5195	19.3412	19.1181	9	9	9	62.9	62.9	62.9	20.546	0	115.07	86450000
O15155	BET1	BET1 homolog (hBET1) (Golgi vesicular membrane-trafficking protein p18)		2.28497	-1.5002	+	0.302386	0.21363		2.90901	1.71383	+	11.9282	14.8227	13.86	11.334	11.8317	11.7447	12.9622	13.7787	13.0448	14.7635	14.4375	14.0345	15.2533	14.8986	14.8181	14.9511	14.1384	13.4366	14.3941	14.182	15.2314	14.6731	12.8249	15.0142	14.7097	14.0527	13.7269	2	2	2	24.6	24.6	24.6	13.289	0	11.335	948320
O15162	PLSCR1	Phospholipid scramblase 1 (PL scramblase 1) (Ca(2+)-dependent phospholipid scramblase 1) (Erythrocyte phospholipid scramblase) (Mg(2+)-dependent nuclease) (EC 3.1.-.-) (MmTRA1b)		1.29309	0.98128		1.59335	1.30645	+	0.371304	0.325174		15.5786	14.3092	13.6044	14.7207	14.1273	14.0875	13.9981	14.5344	13.3846	14.6136	15.541	15.1211	15.0428	14.8163	14.9418	12.5534	13.2781	15.3631	12.6053	13.608	15.1654	13.2244	13.3899	13.5248	13.7628	10.5206	13.712	2	2	2	6.3	6.3	6.3	35.049	0	15.673	1143500
O15173	PGRMC2 DG6 PMBP	Membrane-associated progesterone receptor component 2 (Progesterone membrane-binding protein) (Steroid receptor protein DG6)		0.94385	-1.61745		0.44704	0.961819		2.02711	2.57927	+	14.0817	12.8362	12.7347	10.8851	11.7794	16.0882	12.9121	15.8871	12.8426	16.2618	10.9074	17.0031	16.7039	15.2468	17.1439	16.2686	16.9799	16.7452	16.7465	15.3225	15.3832	15.7341	17.6983	14.5571	16.5751	12.283	10.3045	3	2	2	18.8	14.8	14.8	23.818	0	7.8895	2077400
O15194	CTDSPL C3orf8 NIF1 NIFL SCP3 YA22	CTD small phosphatase-like protein (CTDSP-like) (EC 3.1.3.16) (Carboxy-terminal domain RNA polymerase II polypeptide A small phosphatase 3) (NIF-like protein) (Nuclear LIM interactor-interacting factor 1) (NLI-interacting factor 1) (Protein YA22) (hYA22) (RBSP3) (Small C-terminal domain phosphatase 3) (SCP3) (Small CTD phosphatase 3)		1.35157	-0.875023	+	1.22568	0.310295		2.03094	1.18532	+	13.7435	14.3518	14.1185	12.6317	11.1641	14.2027	14.2535	15.1178	13.623	15.1104	14.7295	14.76	15.0634	14.8648	14.774	15.5223	14.6607	14.3894	15.2519	14.5999	14.1472	14.3853	14.7745	14.31	14.5947	14.3477	14.6705	2	2	1	7.6	7.6	4	31.128	0	11.546	895460
O15243	LEPROT LEPR OBR	Leptin receptor gene-related protein (Endospanin-1) (Leptin receptor overlapping transcript protein) (OB-R gene-related protein) (OB-RGRP)		0.829241	0.264283		2.87392	0.627053	+	0.940817	0.362769		15.4448	14.9675	14.3077	15.5263	15.2541	14.6778	15.0976	15.3781	14.2425	15.906	15.8409	15.3345	15.5752	15.5629	15.1948	15.0025	15.2635	14.4811	15.0761	14.93	14.4689	14.8915	14.6679	14.4916	14.6346	14.6572	14.7002	1	1	1	9.9	9.9	9.9	14.254	0	8.9628	1155700
O15258	RER1	Protein RER1		0.382377	-0.14806		2.78209	0.34548	+	1.91762	0.493539	+	16.2152	16.2304	15.8777	15.9682	15.288	15.7953	14.8634	16.298	15.4172	16.1817	16.1724	16.2811	16.5733	16.1981	16.3409	16.1397	16.5137	15.9944	16.096	16.0109	16.2703	16.0758	15.8	15.8489	15.7779	15.6301	15.7761	5	5	5	28.6	28.6	28.6	22.958	0	39.237	6065000
O15260	SURF4 SURF-4	Surfeit locus protein 4		0.428744	0.553327		0.0074643	-0.0188725		0.341457	-0.572199		15.5741	14.4743	15.5884	16.0498	15.0118	15.3297	14.113	14.5518	13.274	16.5148	16.7054	15.2194	10.7109	14.4039	16.0887	11.9367	13.3382	13.8994	15.1185	12.036	13.5467	14.5146	16.529	15.4265	15.5285	11.8462	14.4411	4	4	4	14.9	14.9	14.9	30.394	0	6.3927	1984400
O15270	SPTLC2 KIAA0526 LCB2	Serine palmitoyltransferase 2 (EC 2.3.1.50) (Long chain base biosynthesis protein 2) (LCB 2) (Long chain base biosynthesis protein 2a) (LCB2a) (Serine-palmitoyl-CoA transferase 2) (SPT 2)		0.938227	0.650462		0.123465	0.0985951		0.706377	-0.551867		13.3232	13.9624	12.7159	15.7581	14.7755	12.8142	14.4656	13.0728	13.841	13.4857	14.393	13.7139	13.0772	13.9661	12.6565	12.2637	13.5976	12.608	12.6482	12.4426	13.0255	13.2093	14.2855	12.9937	13.7673	13.6973	12.8051	2	2	2	3.2	3.2	3.2	62.924	0.008221	1.9061	533150
O15294	OGT	UDP-N-acetylglucosamine--peptide N-acetylglucosaminyltransferase 110 kDa subunit (EC 2.4.1.255) (O-GlcNAc transferase subunit p110) (O-linked N-acetylglucosamine transferase 110 kDa subunit) (OGT)		0.375798	-0.398603		0.0233321	-0.0306275		0.295297	0.367976		14.5308	14.6245	14.433	12.6647	16.304	14.3015	13.1876	14.485	12.4174	14.3435	14.6855	14.9965	14.6444	14.3482	11.7041	14.8864	15.5619	15.0899	14.9211	14.8672	15.2031	14.9629	14.054	14.4726	14.5345	12.5138	15.0069	6	6	6	7.9	7.9	7.9	116.92	0	25.198	1003600
O15305	PMM2	Phosphomannomutase 2 (PMM 2) (EC 5.4.2.8)		0.202331	-0.275878		0.161239	0.173577		0.425257	0.449455		14.8565	14.4271	14.8959	14.8294	11.9537	14.7866	14.4137	11.8762	15.3002	15.0511	14.5554	14.9833	15.0484	14.7117	15.1472	12.8253	14.3069	14.7551	11.6369	14.6864	15.0585	14.8362	14.4995	14.8181	14.6348	15.0186	14.633	2	2	2	9.3	9.3	9.3	28.082	0.00072228	3.3868	1037100
O15327	INPP4B	Inositol polyphosphate 4-phosphatase type II (Type II inositol 3,4-bisphosphate 4-phosphatase) (EC 3.1.3.66)		0.0316394	-0.0437641		0.192723	0.263421		0.356225	0.307185		13.0625	13.7119	13.3419	13.9045	13.0239	13.0715	13.489	14.4193	14.6836	13.8515	14.2271	13.3737	13.7923	12.4019	14.8924	15.7561	13.0057	14.1721	15.5877	14.058	12.3155	11.5341	15.5245	14.0714	13.2521	13.6028	13.1558	3	3	3	4.3	4.3	4.3	104.74	0	27.28	817460
O15355	PPM1G PPM1C	Protein phosphatase 1G (EC 3.1.3.16) (Protein phosphatase 1C) (Protein phosphatase 2C isoform gamma) (PP2C-gamma) (Protein phosphatase magnesium-dependent 1 gamma)		0.208164	-0.245167		0.588971	-0.62674		0.287399	-0.381573		14.3563	14.062	14.4299	14.0507	11.1844	14.6573	13.9103	13.5325	15.0917	13.9656	14.1135	13.9273	12.5804	10.8966	13.386	13.6808	13.4922	15.7985	13.3911	14.9629	15.1117	14.1071	12.216	15.0582	14.4055	14.0237	14.2054	4	4	4	13	13	13	59.271	0	7.3633	904020
O15371	EIF3D EIF3S7	Eukaryotic translation initiation factor 3 subunit D (eIF3d) (Eukaryotic translation initiation factor 3 subunit 7) (eIF-3-zeta) (eIF3 p66)		0.669645	-0.635377		0.537735	-0.568945		0.0417846	0.0664313		14.3568	15.8607	12.118	14.5981	15.2034	13.4976	15.5295	14.8453	15.0921	14.164	14.1263	13.4617	14.7584	14.2516	12.6115	16.1426	16.1749	16.0083	16.0627	16.5912	15.1017	15.0237	13.4676	14.987	15.5209	14.368	15.6972	8	8	8	22.8	22.8	22.8	63.972	0	24.109	2736500
O15372	EIF3H EIF3S3	Eukaryotic translation initiation factor 3 subunit H (eIF3h) (Eukaryotic translation initiation factor 3 subunit 3) (eIF-3-gamma) (eIF3 p40 subunit)		0.0421551	0.0456844		0.490658	0.278463		0.300568	0.232778		15.2254	15.8351	15.5351	14.6632	15.0236	15.3627	13.9547	13.0899	15.8997	14.8312	15.4931	14.8464	15.1313	14.6497	15.1084	15.0354	15.8433	15.7455	14.769	15.4795	15.4846	14.7274	13.3119	15.1634	15.1495	14.522	15.5711	7	7	7	29	29	29	39.93	0	25.872	3760100
O15382	BCAT2 BCATM BCT2 ECA40	Branched-chain-amino-acid aminotransferase, mitochondrial (BCAT(m)) (EC 2.6.1.42) (Placental protein 18) (PP18)		0.915704	-0.370803		0.954307	0.208965		1.49524	0.579768	+	14.8724	15.0259	15.6193	13.9736	14.434	15.3335	14.3691	13.53	14.8933	14.9856	14.9338	15.1655	15.1898	15.105	15.2987	15.2126	16.0789	15.2992	15.044	15.042	15.4154	15.0431	14.9411	14.8244	14.9469	15.0248	15.1069	4	4	4	14.5	14.5	14.5	44.287	0	41.405	2336500
O15400	STX7	Syntaxin-7		1.00357	0.234334		0.157099	-0.0678121		1.21369	-0.302146		16.4725	16.0927	16.1732	16.8018	16.6077	16.6064	16.6164	16.4048	16.4213	16.3774	16.5771	15.839	16.4249	16.1782	16.558	15.8662	15.407	16.2498	16.1346	15.6651	16.1426	16.4652	16.7914	16.3631	16.1073	16.4778	15.9408	6	6	6	29.5	29.5	29.5	29.815	0	45.566	7376600
O15427	SLC16A3 MCT3 MCT4	Monocarboxylate transporter 4 (MCT 4) (Solute carrier family 16 member 3)		0.648985	0.287666		1.698	0.575419	+	0.850024	0.287754		15.1288	14.8346	14.8095	15.1786	15.0465	15.4986	15.4666	14.4812	14.3078	15.337	15.8596	15.3445	15.2631	15.1279	15.379	15.3895	15.2448	14.3965	14.5976	13.498	15.0622	14.8561	15.2789	14.5223	15.0556	14.2587	15.0338	4	4	4	10.1	10.1	10.1	49.469	0	7.5361	2386900
O15439	ABCC4 MOATB MRP4	ATP-binding cassette sub-family C member 4 (EC 7.6.2.-) (EC 7.6.2.2) (EC 7.6.2.3) (MRP/cMOAT-related ABC transporter) (Multi-specific organic anion transporter B) (MOAT-B) (Multidrug resistance-associated protein 4)		0.0179282	0.0335662		1.15742	0.924103		0.925217	0.890537		16.386	15.7201	15.5396	13.3051	16.2732	12.8715	12.9984	15.7763	16.1425	15.924	15.3347	16.484	17.0583	15.8572	16.2969	15.228	15.7952	15.0492	15.4166	15.8273	14.4966	11.722	15.5043	15.3812	15.4979	15.2914	15.5734	5	5	5	4.2	4.2	4.2	149.52	0.005992	2.0964	1750000
O15511	ARPC5 ARC16	Actin-related protein 2/3 complex subunit 5 (Arp2/3 complex 16 kDa subunit) (p16-ARC)		0.15743	-0.0565641		0.478035	-0.123128		0.245916	-0.0665635		18.5066	18.8185	18.8771	18.451	18.6373	18.3704	18.6036	19.2893	18.8933	18.8058	18.7633	18.7394	18.6709	18.6778	18.3276	18.8644	18.3475	18.6512	19.0247	18.7808	18.6754	18.4937	18.1054	18.8525	18.856	19.0462	19.1213	7	7	7	62.3	62.3	62.3	16.32	0	132.4	41008000
O15533	TAPBP NGS17 TAPA	Tapasin (TPN) (TPSN) (NGS-17) (TAP-associated protein) (TAP-binding protein)		0.552732	0.160795		2.67558	0.360578	+	0.808751	0.199783		17.5801	17.5056	17.1871	17.3127	16.4086	17.3266	17.1229	16.9178	17.4506	17.229	17.181	17.6302	17.3422	17.2312	17.3182	17.516	17.5434	17.619	16.9193	17.1439	17.2833	17.0961	17.2514	16.6263	17.0858	16.7197	17.2392	6	6	6	17.6	17.6	17.6	47.625	0	37.421	14317000
O43143	DHX15 DBP1 DDX15	ATP-dependent RNA helicase DHX15 (EC 3.6.4.13) (ATP-dependent RNA helicase #46) (DEAH box protein 15) (Splicing factor Prp43) (hPrp43)		0.734657	-0.803209		0.989761	-0.356644		0.346875	0.446566		15.7096	16.1608	16.1973	15.27	15.4585	15.9891	14.7367	10.9388	16.3209	15.1124	15.4413	15.6492	15.6271	15.3605	15.5942	15.3574	16.3799	16.2789	14.9166	16.1692	16.2502	16.3081	15.6606	16.1758	16.1071	16.1409	16.2823	14	14	14	23.6	23.6	23.6	90.932	0	90.976	11349000
O43149	ZZEF1 KIAA0399	Zinc finger ZZ-type and EF-hand domain-containing protein 1		0.308701	0.238204		1.25529	0.628805		0.708407	0.390601		14.8049	14.241	14.0928	12.2477	13.9839	13.6564	13.8423	13.8105	13.616	13.6202	13.9044	14.0609	14.6107	14.0989	13.9866	15.0806	14.8535	13.595	14.6748	13.3243	13.0195	13.2383	14.1639	12.4134	14.5443	13.5304	13.2426	6	6	6	3.2	3.2	3.2	331.07	0	10.407	1057500
O43150	ASAP2 DDEF2 KIAA0400	Arf-GAP with SH3 domain, ANK repeat and PH domain-containing protein 2 (Development and differentiation-enhancing factor 2) (Paxillin-associated protein with ARF GAP activity 3) (PAG3) (Pyk2 C-terminus-associated protein) (PAP)		0.12036	-0.117347		1.22194	0.547976		1.12743	0.665323		13.8765	14.831	13.1033	13.903	14.6702	14.516	14.5057	16.4178	13.9204	15.254	14.8929	14.6621	15.3096	15.382	14.8127	15.9983	15.1586	14.2617	15.9656	14.7069	14.0255	13.8943	14.4896	14.332	14.5476	13.9262	14.9123	14	14	13	20.9	20.9	19.9	111.65	0	179.93	4212400
O43169	CYB5B CYB5M OMB5	Cytochrome b5 type B (Cytochrome b5 outer mitochondrial membrane isoform)		0.260205	0.109292		1.0755	0.268589		0.378333	0.159298		16.8528	16.7471	17.0804	16.7492	16.8763	16.7172	16.7547	15.6599	17.3692	17.2555	17.2551	17.1275	17.1426	16.9089	17.0742	16.5961	16.5716	16.309	16.6313	17.0015	16.6033	16.9627	16.3968	16.1555	16.5718	16.6256	16.8747	6	6	6	59.3	59.3	59.3	16.694	0	71.072	11346000
O43172	PRPF4 PRP4	U4/U6 small nuclear ribonucleoprotein Prp4 (PRP4 homolog) (hPrp4) (U4/U6 snRNP 60 kDa protein) (WD splicing factor Prp4)		0.342593	-0.343705		0.384831	-0.374451		0.0492893	-0.030746		13.407	13.4156	13.9413	12.4615	12.7054	13.4353	12.8977	13.7108	13.5894	12.3629	13.2518	13.1733	13.1943	13.1885	13.6051	12.9316	13.5765	14.0033	11.5735	13.4436	13.8309	13.9487	16.4252	13.2317	13.3462	13.3903	13.4672	3	3	3	7.3	7.3	7.3	58.449	0.0003647	3.5526	587550
O43175	PHGDH PGDH3	D-3-phosphoglycerate dehydrogenase (3-PGDH) (EC 1.1.1.95) (2-oxoglutarate reductase) (EC 1.1.1.399) (Malate dehydrogenase) (EC 1.1.1.37)		0.0908751	-0.0861805		0.0966518	-0.0935727		0.00843315	-0.00739225		14.835	14.6476	15.5271	14.8054	15.3746	14.606	15.4748	13.5605	14.4409	14.8286	15.7459	14.4129	14.4432	14.5834	14.7151	13.6107	15.6326	15.233	12.9929	14.5801	15.5304	15.0806	14.3969	15.3675	14.8476	16.0306	15.2208	4	4	4	11.1	11.1	11.1	56.65	0	15.737	1838100
O43182	ARHGAP6 RHOGAP6	Rho GTPase-activating protein 6 (Rho-type GTPase-activating protein 6) (Rho-type GTPase-activating protein RhoGAPX-1)		0.283883	0.189595		0.44191	0.277941		0.0924105	0.0883458		16.1694	16.141	14.8068	16.35	15.5495	15.7915	16.3305	17.1618	14.8896	16.7492	15.3377	15.332	15.8922	16.3882	16.4639	16.9126	14.5809	16.3286	16.2537	16.0399	15.988	15.521	15.6105	15.8855	16.0601	15.118	15.0071	10	10	10	14.2	14.2	14.2	105.95	0	83.672	4410300
O43242	PSMD3	26S proteasome non-ATPase regulatory subunit 3 (26S proteasome regulatory subunit RPN3) (26S proteasome regulatory subunit S3) (Proteasome subunit p58)		0.290617	-0.0498835		0.00975258	-0.00251802		0.197011	0.0473655		15.8931	15.7715	15.8405	15.4599	15.6006	15.8675	15.3934	15.5919	15.6727	15.8969	15.522	15.332	15.6215	15.5105	15.878	15.8259	15.9454	15.9854	15.7588	15.788	15.8999	15.7688	15.7242	15.6528	15.4257	15.8077	15.7142	9	9	9	23	23	23	60.977	0	40.165	6443200
O43252	PAPSS1 ATPSK1 PAPSS	Bifunctional 3'-phosphoadenosine 5'-phosphosulfate synthase 1 (PAPS synthase 1) (PAPSS 1) (Sulfurylase kinase 1) (SK 1) (SK1) [Includes: Sulfate adenylyltransferase (EC 2.7.7.4) (ATP-sulfurylase) (Sulfate adenylate transferase) (SAT); Adenylyl-sulfate kinase (EC 2.7.1.25) (3'-phosphoadenosine-5'-phosphosulfate synthase) (APS kinase) (Adenosine-5'-phosphosulfate 3'-phosphotransferase) (Adenylylsul…		1.04392	-0.719947		0.267498	0.299089		1.20313	1.01904		14.2856	13.734	12.3572	14.1728	12.4871	14.0218	11.7981	12.5133	13.5519	14.3117	14.5958	14.1359	13.8133	11.39	14.2938	14.5189	15.4186	15.6152	13.7577	12.8143	12.9675	14.3999	13.8859	15.3439	14.3651	14.0193	13.8476	5	5	4	11.1	11.1	8.8	70.832	0	5.6147	723060
O43264	ZW10	Centromere/kinetochore protein zw10 homolog		0.837983	-0.420531		0.51173	0.209977		1.44458	0.630509	+	11.4229	13.2455	12.7541	12.0566	11.8404	12.9337	12.6842	13.5536	11.9818	13.1365	12.9353	13.1262	13.1721	12.2467	13.0995	13.8569	13.4378	13.1362	13.6152	13.2306	13.0593	12.8298	12.6555	12.8963	13.0901	12.794	12.0868	2	2	2	3.7	3.7	3.7	88.828	0	7.3582	260810
O43294	TGFB1I1 ARA55	Transforming growth factor beta-1-induced transcript 1 protein (Androgen receptor coactivator 55 kDa protein) (Androgen receptor-associated protein of 55 kDa) (Hydrogen peroxide-inducible clone 5 protein) (Hic-5)		0.403328	-0.408597		0.733584	0.466138		1.18463	0.874735		13.8604	16.0157	14.6398	16.1901	13.866	15.3804	14.9733	17.359	14.4528	16.1788	15.1168	16.0896	16.4803	16.6037	15.5198	16.9607	16.4022	15.2583	17.0791	16.0923	14.9597	15.3808	15.6403	14.4781	16.0559	14.8985	15.8302	8	8	8	23.4	23.4	23.4	49.814	0	34.001	4506800
O43306	ADCY6 KIAA0422	Adenylate cyclase type 6 (EC 4.6.1.1) (ATP pyrophosphate-lyase 6) (Adenylate cyclase type VI) (Adenylyl cyclase 6) (Ca(2+)-inhibitable adenylyl cyclase)		0.0266565	-0.074424		1.69778	1.76808	+	1.30881	1.8425	+	13.435	16.1858	10.8348	10.1859	14.0798	14.3347	10.1949	16.0937	11.82	15.2105	14.7365	13.894	15.6747	13.1203	13.9413	16.6099	15.5711	14.9889	16.4496	13.6422	12.739	12.2661	10.2535	12.6418	12.2838	12.7005	14.858	6	6	6	7.4	7.4	7.4	130.61	0	31.894	1516600
O43324	EEF1E1 AIMP3 P18	Eukaryotic translation elongation factor 1 epsilon-1 (Aminoacyl tRNA synthetase complex-interacting multifunctional protein 3) (Elongation factor p18) (Multisynthase complex auxiliary component p18)		0.164171	-0.268243		0.161303	0.154662		0.276192	0.422905		15.0535	15.5223	14.6681	9.78432	14.8857	14.5408	14.5715	13.4107	15.6265	14.8086	15.7744	15.0161	13.9802	14.0654	15.2575	15.6601	13.6932	13.6141	14.1917	12.988	14.1549	14.4574	15.3458	14.2613	14.3554	15.5212	15.2019	3	3	3	19	19	19	19.81	0	12.105	1705200
O43390	HNRNPR HNRPR	Heterogeneous nuclear ribonucleoprotein R (hnRNP R)		0.777434	-0.373166		1.60086	-0.37063	+	0.00336183	0.00253603		17.0303	17.4242	17.7504	17.0664	16.9517	17.442	17.069	15.4667	17.9045	17.0082	16.7978	17.0038	16.7999	16.8801	17.1942	17.201	17.5302	17.7126	16.7173	17.7191	17.6883	17.6156	17.3653	17.6682	17.4649	17.7014	17.5235	19	19	15	32.2	32.2	26.1	70.942	0	170.57	30231000
O43396	TXNL1 TRP32 TXL TXNL	Thioredoxin-like protein 1 (32 kDa thioredoxin-related protein)		0.0919441	0.0384509		1.79707	0.399242	+	2.38775	0.360791	+	16.7073	16.6756	16.6679	15.9132	16.6417	16.7356	16.6065	16.6197	16.6359	17.1858	17.0298	16.8976	16.8682	16.9339	16.6847	17.2111	17.0229	16.6165	17.3406	16.5486	16.4149	16.2361	16.3358	15.916	16.6171	16.7512	16.6971	10	10	10	50.5	50.5	50.5	32.251	0	151.06	16282000
O43399	TPD52L2	Tumor protein D54 (hD54) (Tumor protein D52-like 2)		0.974003	-0.316359		1.01104	-0.29175		0.058506	0.0246087		16.3864	16.3504	16.9001	15.956	15.8361	16.453	15.9566	16.0392	16.7091	16.2033	16.7816	16.3062	16.3216	16.2297	16.0214	16.3448	15.9296	16.6701	15.5916	16.6403	16.8901	16.7825	16.3605	16.8424	16.7273	16.9243	16.6749	7	7	7	50	50	50	22.237	0	98.698	7586400
O43447	PPIH CYP20 CYPH	Peptidyl-prolyl cis-trans isomerase H (PPIase H) (EC 5.2.1.8) (Rotamase H) (Small nuclear ribonucleoprotein particle-specific cyclophilin H) (CypH) (U-snRNP-associated cyclophilin SnuCyp-20) (USA-CYP)		1.28046	-0.57197		1.04	-0.759816		0.155907	-0.187846		14.5286	13.6362	15.0433	13.9254	14.1039	14.3338	13.3359	12.5267	14.414	12.5603	14.1405	14.1767	12.4693	11.7107	14.5111	14.6435	14.8876	15.0574	14.6797	14.6265	15.0294	14.2659	14.2904	14.0959	14.2784	14.6657	15.0636	2	2	2	13	13	13	19.208	0	4.1816	975590
O43488	AKR7A2 AFAR AFAR1 AKR7	Aflatoxin B1 aldehyde reductase member 2 (EC 1.1.1.n11) (AFB1 aldehyde reductase 1) (AFB1-AR 1) (Aldoketoreductase 7) (Succinic semialdehyde reductase) (SSA reductase)		1.19866	-0.216399		0.839583	-0.157711		0.185587	0.0586874		18.2373	18.414	18.4248	17.861	18.3544	18.1717	18.0967	18.3967	17.6084	18.4092	17.6865	18.0696	18.32	18.1499	18.4048	18.5952	18.312	18.146	18.4307	18.2707	18.2122	18.2291	18.5109	18.2924	18.4487	18.3886	18.7293	13	13	13	46	46	46	39.589	0	84.809	33867000
O43504	LAMTOR5 HBXIP XIP	Ragulator complex protein LAMTOR5 (Hepatitis B virus X-interacting protein) (HBV X-interacting protein) (HBX-interacting protein) (Late endosomal/lysosomal adaptor and MAPK and MTOR activator 5)		3.65111	-1.85966	+	2.35007	-1.34028	+	0.588464	0.51938		13.0141	11.981	14.2751	12.1045	12.9371	12.2307	12.6388	14.5818	12.969	13.3712	13.061	12.8664	13.4358	13.397	12.7814	15.2171	14.9228	12.3539	15.3353	15.0957	14.751	13.7009	13.4645	15.4363	15.1855	15.037	15.463	3	3	3	59.3	59.3	59.3	9.6138	0	36.395	1037800
O43516	WIPF1 WASPIP WIP	WAS/WASL-interacting protein family member 1 (Protein PRPL-2) (Wiskott-Aldrich syndrome protein-interacting protein) (WASP-interacting protein)		0.338636	-0.390413		2.1396	-1.62147	+	1.3228	-1.23106	+	13.1525	13.7444	15.3287	14.5587	12.9373	15.5354	14.1041	12.0872	15.1708	11.7384	13.7258	13.0702	12.3098	12.5052	10.9937	12.156	14.0839	14.9566	13.3696	13.8905	15.5654	14.793	14.5241	15.3913	13.9009	13.0039	15.6941	2	2	2	5	5	5	51.258	0.00071994	3.3529	898250
O43561	LAT	Linker for activation of T-cells family member 1 (36 kDa phosphotyrosine adapter protein) (pp36) (p36-38)		0.165079	-0.214276		1.97726	0.931403	+	1.51593	1.14568	+	16.6874	16.1824	15.9147	15.6682	15.8822	16.7672	16.3783	12.3392	15.4037	16.9658	16.4792	16.3965	16.941	16.7427	16.8689	18.153	16.7934	16.194	17.2459	16.5982	15.9493	15.8199	16.3718	14.6467	15.498	15.0764	15.9455	1	1	1	6.1	6.1	6.1	27.929	0	24.377	2835400
O43566	RGS14	Regulator of G-protein signaling 14 (RGS14)		0.623696	-0.460027		0.720232	-0.32567		0.14114	0.134357		15.056	15.2062	15.4271	15.0851	14.4231	15.4966	14.2091	12.2702	14.9936	14.4323	15.004	15.1905	14.538	14.5121	14.5185	14.1706	15.5522	15.4581	14.1465	15.3061	15.4221	15.309	15.5583	14.7008	14.6809	15.7007	15.483	3	3	3	8	8	8	61.446	0.00036657	3.6617	1301900
O43586	PSTPIP1 CD2BP1	Proline-serine-threonine phosphatase-interacting protein 1 (PEST phosphatase-interacting protein 1) (CD2-binding protein 1) (H-PIP)		0.734611	-0.749366		0.605862	-0.412699		0.27725	0.336667		14.9853	15.4193	15.5126	13.8058	11.9532	15.4569	12.463	14.623	15.8822	14.9388	14.9292	14.2825	14.348	14.5884	14.6112	13.9313	16.212	15.2898	14.1062	15.9174	16.5779	15.4518	14.6978	14.2836	14.9472	15.3556	15.508	5	5	5	20.2	20.2	20.2	47.591	0	25.696	1887800
O43592	XPOT	Exportin-T (Exportin(tRNA)) (tRNA exportin)		0.84328	-1.05757		0.623621	-0.667005		0.257035	0.390561		14.3636	15.1161	11.0309	14.1394	11.2888	13.7891	12.2343	15.2569	11.9466	11.514	13.5619	13.4244	13.4051	13.5299	13.1552	14.1887	14.8887	15.0128	15.3245	13.7297	15.2029	12.6796	12.7044	15.8184	15.3435	13.0257	14.8552	4	4	4	5.5	5.5	5.5	109.96	0	8.7147	924260
O43633	CHMP2A BC2 CHMP2	Charged multivesicular body protein 2a (Chromatin-modifying protein 2a) (CHMP2a) (Putative breast adenocarcinoma marker BC-2) (Vacuolar protein sorting-associated protein 2-1) (Vps2-1) (hVps2-1)		0.855168	-0.990376		0.354824	-0.462659		0.294096	0.527718		11.7509	12.9893	13.5302	11.374	12.3351	14.5084	14.1234	17.1703	13.65	14.5687	14.279	10.7063	12.3103	14.6821	13.8853	15.7198	14.8577	15.1717	14.3704	15.076	12.6841	15.1765	14.5004	15.375	14.6874	14.0338	14.4414	2	2	2	8.6	8.6	8.6	25.104	0	15.444	854440
O43639	NCK2 GRB4	Cytoplasmic protein NCK2 (Growth factor receptor-bound protein 4) (NCK adaptor protein 2) (Nck-2) (SH2/SH3 adaptor protein NCK-beta)		2.26421	-1.99145	+	0.281265	-0.252553		1.76407	1.73889	+	15.1988	14.4761	14.3392	11.7454	11.633	14.8734	11.8697	15.8817	11.8991	16.1442	13.6628	14.4641	15.3102	14.3189	15.3899	16.0931	15.9805	16.2029	16.3362	15.8059	14.7914	15.0739	16.4209	15.9169	15.9688	14.656	14.8694	4	4	4	13.7	13.7	13.7	42.915	0	7.7667	1718400
O43660	PLRG1	Pleiotropic regulator 1		0.807328	-0.781319		0.337003	-0.338924		0.326127	0.442394		13.1121	13.5078	14.5528	13.5736	11.3482	13.4732	11.6399	10.344	14.0125	13.2679	12.7915	14.0236	13.6799	13.1119	10.6562	13.5409	14.7524	13.7214	12.7623	14.3949	13.2986	14.44	13.1217	13.3285	13.5092	12.9849	14.7559	3	3	3	9.3	9.3	9.3	57.193	0	21.153	790140
O43665	RGS10	Regulator of G-protein signaling 10 (RGS10)		0.0597361	0.0322018		0.610096	0.212015		0.510067	0.179813		16.9333	17.0154	16.678	16.2943	16.4424	16.9853	16.9387	17.609	16.4083	16.8829	16.4083	16.9384	17.0089	16.975	16.8845	17.612	17.0459	17.1671	17.5905	17.1462	16.3731	16.6489	16.5603	16.4012	16.3933	16.7677	17.1337	8	8	8	56.4	56.4	56.4	21.21	0	173	20565000
O43678	NDUFA2	NADH dehydrogenase [ubiquinone] 1 alpha subcomplex subunit 2 (Complex I-B8) (CI-B8) (NADH-ubiquinone oxidoreductase B8 subunit)		1.19391	-0.969376		0.22864	-0.280197		0.879347	0.689179		13.0636	15.0553	13.8178	12.4398	13.8645	14.6124	13.6024	14.7148	14.657	14.0381	13.8689	13.9464	14.8371	14.9806	13.1184	15.8945	15.7678	15.5782	15.6634	16.184	14.3962	15.5228	12.2441	14.4138	15.3162	15.0093	15.8022	1	1	1	21.2	21.2	21.2	10.921	0	8.0451	1013400
O43681	GET3 ARSA ASNA1 TRC40	ATPase GET3 (EC 3.6.-.-) (Arsenical pump-driving ATPase) (Arsenite-stimulated ATPase) (Guided entry of tail-anchored proteins factor 3, ATPase) (Transmembrane domain recognition complex 40 kDa ATPase subunit) (hARSA-I) (hASNA-I)		0.227337	0.0964052		0.071498	0.0340269		0.175498	-0.0623784		16.4481	16.6065	15.9501	16.2336	16.3861	16.678	16.3478	16.0885	16.9481	16.0614	16.2852	16.4416	16.5192	15.9684	16.2024	16.73	16.8134	16.1037	16.3382	16.687	16.3712	16.2092	16.2993	15.6484	15.6652	16.8066	16.794	8	8	8	36.5	36.5	36.5	38.792	0	48.522	6950900
O43684	BUB3	Mitotic checkpoint protein BUB3		0.307491	-0.261155		0.913182	-0.387502		0.123311	-0.126347		15.784	15.8975	16.0745	15.2154	15.6598	15.9337	15.6897	12.945	16.5623	15.3216	15.1088	14.7193	15.1056	14.9869	15.5982	15.158	16.1243	16.502	14.8798	16.3201	16.2233	15.9176	15.6488	15.8385	15.5496	15.8251	15.9094	8	8	8	37.5	37.5	37.5	37.154	0	108.47	4761400
O43707	ACTN4	Alpha-actinin-4 (Non-muscle alpha-actinin 4)		0.854335	-0.179528		0.506177	0.106505		1.81604	0.286033	+	19.0948	19.2056	18.852	18.4809	18.8556	18.9478	18.8172	19.3475	18.8727	19.2402	19.1857	19.172	19.2576	19.1917	19.0419	19.5102	19.5172	18.9318	19.57	19.2465	19.2209	18.9454	18.9039	18.8526	19.1689	18.8981	19.2834	64	39	38	73	50.9	49.7	104.85	0	323.31	213930000
O43747	AP1G1 ADTG CLAPG1	AP-1 complex subunit gamma-1 (Adaptor protein complex AP-1 subunit gamma-1) (Adaptor-related protein complex 1 subunit gamma-1) (Clathrin assembly protein complex 1 gamma-1 large chain) (Gamma1-adaptin) (Golgi adaptor HA1/AP1 adaptin subunit gamma-1)		0.293803	0.215996		0.83075	0.429923		0.363278	0.213927		16.0471	16.2474	15.8736	16.6561	14.6803	16.1397	16.284	16.8991	15.5518	16.2026	15.7313	15.5728	16.0984	16.6093	16.499	17.0115	15.9528	16.6267	16.8883	16.1333	16.1695	15.504	16.172	14.4615	16.2914	15.44	15.3751	13	13	13	20.8	20.8	20.8	91.35	0	64.195	7540000
O43765	SGTA SGT SGT1	Small glutamine-rich tetratricopeptide repeat-containing protein alpha (Alpha-SGT) (Vpu-binding protein) (UBP)		1.08959	-0.873499		0.273496	-0.136273		0.836914	0.737226		15.378	11.9376	16.0961	13.6427	15.6059	15.4421	15.123	15.929	15.8057	15.5169	15.5417	15.6994	16.1388	14.7891	15.5816	16.6622	15.9291	15.7365	16.5714	16.3007	15.877	15.5846	15.786	15.3025	15.6853	16.082	15.6322	5	5	5	20.1	20.1	20.1	34.063	0	19.193	3570600
O43772	SLC25A20 CAC CACT	Mitochondrial carnitine/acylcarnitine carrier protein (Carnitine/acylcarnitine translocase) (CAC) (CACT) (Solute carrier family 25 member 20)		2.1026	-0.48467	+	1.01212	-0.321929		0.344444	0.162741		16.6065	15.7105	15.7947	15.7479	15.3222	15.4504	15.5812	15.9219	16.3056	16.7773	15.737	15.8443	14.9915	16.0395	16.0308	16.0151	16.4147	16.0552	16.303	16.3594	16.5163	16.2697	16.0655	15.84	16.691	16.2536	16.5045	4	4	4	18.6	18.6	18.6	32.943	0	8.2703	3477400
O43776	NARS1 NARS NRS	Asparagine--tRNA ligase, cytoplasmic (EC 6.1.1.22) (Asparaginyl-tRNA synthetase) (AsnRS) (Asparaginyl-tRNA synthetase 1)		0.179565	-0.0508454		0.101905	0.0258561		0.287818	0.0767015		16.33	16.4719	16.4398	15.969	15.9582	15.9687	15.7244	15.7595	16.1092	16.1744	16.4433	16.2154	16.1167	15.9768	16.285	15.8322	16.4109	15.9663	15.6991	16.0635	16.291	16.2935	15.9843	16.114	16.2608	16.1593	16.323	13	13	13	32.1	32.1	32.1	62.942	0	51.601	12817000
O43809	NUDT21 CFIM25 CPSF25 CPSF5	Cleavage and polyadenylation specificity factor subunit 5 (Cleavage and polyadenylation specificity factor 25 kDa subunit) (CPSF 25 kDa subunit) (Cleavage factor Im complex 25 kDa subunit) (CFIm25) (Nucleoside diphosphate-linked moiety X motif 21) (Nudix motif 21) (Nudix hydrolase 21) (Pre-mRNA cleavage factor Im 68 kDa subunit)		0.753112	-0.551393		1.00529	-0.302763		0.267459	0.24863		16.2455	16.5116	16.9296	15.1594	15.8842	16.3473	15.7392	13.2935	16.8799	15.6602	15.7715	16.2438	16.1744	15.7527	16.0735	16.0557	16.7363	16.7597	15.8649	16.4845	16.7814	16.4876	15.9706	16.7073	16.3648	16.5119	16.7797	6	6	6	29.1	29.1	29.1	26.227	0	36.787	8478100
O43813	LANCL1 GPR69A	Glutathione S-transferase LANCL1 (EC 2.5.1.18) (40 kDa erythrocyte membrane protein) (p40) (LanC-like protein 1)		0.954197	-0.679616		0.526188	-0.301427		0.415844	0.378189		13.185	15.6528	14.8147	12.7649	14.3485	13.7299	16.0383	14.3621	15.0568	14.3599	13.8312	14.975	14.7493	14.4659	14.6866	15.7175	15.9172	14.6541	15.5718	15.825	15.2544	14.4444	14.1967	15.0886	15.3037	14.897	15.4879	6	6	6	22.1	22.1	22.1	45.283	0	46.338	2884000
O43815	STRN	Striatin		1.26764	-0.543289		0.377436	-0.129316		0.848437	0.413974		14.9496	15.2753	15.287	13.3659	14.9228	15.3119	15.4954	15.8121	15.6768	15.4206	15.3456	15.4227	15.2392	15.7014	14.9382	16.0399	15.9128	15.8023	15.9626	15.9457	15.5818	15.4156	15.0254	15.6602	15.7099	15.702	15.9833	14	14	14	29.7	29.7	29.7	86.131	0	82.811	7406800
O43837	IDH3B	Isocitrate dehydrogenase [NAD] subunit beta, mitochondrial (Isocitric dehydrogenase subunit beta) (NAD(+)-specific ICDH subunit beta)		1.2883	-0.5954		0.130275	-0.128223		0.584477	0.467177		14.3589	14.8294	14.2071	13.5493	12.9092	14.7293	13.3483	14.4873	14.0731	14.2871	13.0997	13.5477	13.718	14.512	14.7381	16.3042	14.9508	15.5389	15.0162	15.3157	15.2329	14.964	13.5946	14.4382	14.5308	14.346	14.4122	6	6	6	21.3	21.3	21.3	42.183	0	28.999	2205600
O43852	CALU	Calumenin (Crocalbin) (IEF SSP 9302)		0.261175	0.140036		0.886102	0.388476		0.526901	0.248439		16.5221	16.1805	15.7115	16.4924	16.4045	16.3496	16.7259	16.9905	15.5623	16.0081	16.2902	16.6549	17.057	16.9471	16.2384	17.5702	16.2879	16.1214	17.3801	15.6344	15.8538	15.7681	16.0761	16.3708	16.3339	16.1732	16.0884	13	13	13	49.2	49.2	49.2	37.106	0	155.37	13878000
O43865	AHCYL1 DCAL IRBIT XPVKONA	S-adenosylhomocysteine hydrolase-like protein 1 (DC-expressed AHCY-like molecule) (IP(3)Rs binding protein released with IP(3)) (IRBIT) (Putative adenosylhomocysteinase 2) (S-adenosyl-L-homocysteine hydrolase 2) (AdoHcyase 2)		1.64293	0.322608	+	1.72123	0.294051	+	0.112595	-0.0285572		16.5317	16.2848	16.6621	16.5934	16.8499	16.6119	16.7941	16.083	16.6726	16.7926	16.4179	16.6037	16.6437	16.5563	16.6264	16.4217	16.5218	16.2423	16.6655	16.0624	16.1981	16.1551	16.6035	16.1923	16.1064	16.4836	15.7132	10	10	1	21.3	21.3	4	58.951	0	70.207	11918000
O43914	TYROBP DAP12 KARAP	TYRO protein tyrosine kinase-binding protein (DNAX-activation protein 12) (Killer-activating receptor-associated protein) (KAR-associated protein)		0.578696	-0.628046		0.133726	0.141731		0.796613	0.769777		15.2637	14.8148	14.6214	14.7437	12.2399	15.2771	14.2357	11.4912	13.7779	14.5433	15.6693	14.1434	15.2855	15.0148	13.4219	15.3744	15.8364	14.1044	13.1888	15.9551	15.537	14.4032	14.1383	14.8902	13.6308	14.8281	15.5462	2	2	2	26.5	26.5	26.5	12.179	0	47.626	1233500
O43920	NDUFS5	NADH dehydrogenase [ubiquinone] iron-sulfur protein 5 (Complex I-15 kDa) (CI-15 kDa) (NADH-ubiquinone oxidoreductase 15 kDa subunit)		0.979406	-1.2255		0.337321	0.0970936		1.07895	1.32259		13.4074	17.3764	16.9178	12.8827	12.3227	17.3581	16.815	17.0231	16.9401	17.4571	16.7871	16.8991	16.4261	16.9735	16.8648	17.2855	16.9849	17.2685	16.8169	16.8465	17.0867	16.8923	17.2063	17.1133	16.8805	16.8037	16.4267	3	3	3	30.2	30.2	30.2	12.517	0	5.1799	4500500
O60216	RAD21 HR21 KIAA0078 NXP1 SCC1	Double-strand-break repair protein rad21 homolog (hHR21) (Nuclear matrix protein 1) (NXP-1) (SCC1 homolog) [Cleaved into: 64-kDa C-terminal product (64-kDa carboxy-terminal product) (65-kDa carboxy-terminal product)]		0.847557	1.36492		1.30657	1.94879	+	0.277452	0.583871		15.8516	12.9109	16.3196	15.9571	11.6988	15.2242	14.7769	12.2092	16.495	17.743	16.6776	14.515	14.4359	14.0698	14.2441	12.6417	18.5526	13.8185	11.5906	11.4973	12.4895	16.3463	11.5096	15.8365	12.584	14.7483	12.5569	3	3	3	5.2	5.2	5.2	71.689	0	13.612	2029600
O60229	KALRN DUET DUO HAPIP TRAD	Kalirin (EC 2.7.11.1) (Huntingtin-associated protein-interacting protein) (Protein Duo) (Serine/threonine-protein kinase with Dbl- and pleckstrin homology domain)		0.599892	-0.18203		1.33319	0.305161	+	2.78811	0.487191	+	16.1155	16.1114	15.4056	15.583	15.9435	15.8259	15.7053	16.2673	15.5175	16.2355	16.2668	16.1285	16.5582	16.3216	16.2349	16.7547	16.4404	15.9191	16.5835	15.4407	15.8908	16.0172	16.3747	16.2503	15.7477	15.8168	15.9917	10	10	10	4.5	4.5	4.5	340.26	0	68.313	8101000
O60234	GMFG	Glia maturation factor gamma (GMF-gamma)		0.430958	-0.0875367		1.7553	-0.241437	+	0.901478	-0.153901		18.5343	18.7546	18.7015	18.4234	18.6602	18.4224	19.0003	18.6837	18.9794	18.4517	18.6215	18.3727	18.7017	18.4338	18.3373	18.359	18.9226	18.5742	18.9935	19.0768	18.5722	18.7076	18.4636	18.8427	18.8344	18.68	18.7767	8	8	6	71.1	71.1	45.8	16.801	0	103.49	29809000
O60256	PRPSAP2	Phosphoribosyl pyrophosphate synthase-associated protein 2 (PRPP synthase-associated protein 2) (41 kDa phosphoribosypyrophosphate synthetase-associated protein) (PAP41)		0.948138	-0.753784		0.400529	-0.409322		0.282181	0.344461		14.2996	15.2172	14.5894	12.8988	13.0013	15.1766	12.3296	14.978	14.2205	14.4616	11.8559	13.4886	14.2925	15.2377	14.7106	15.196	14.8414	15.7265	15.1919	15.84	15.0588	15.3308	14.4582	14.0589	15.2175	13.1546	15.1841	6	6	6	24.7	24.7	24.7	40.925	0	31.206	2747900
O60264	SMARCA5 SNF2H WCRF135	SWI/SNF-related matrix-associated actin-dependent regulator of chromatin subfamily A member 5 (SWI/SNF-related matrix-associated actin-dependent regulator of chromatin A5) (EC 3.6.4.-) (Sucrose nonfermenting protein 2 homolog) (hSNF2H)		0.0143846	-0.013966		0.165942	-0.111047		0.0907058	-0.0970814		13.9382	14.1232	15.0944	13.5287	12.0592	14.0393	13.4273	12.2643	14.1414	13.6631	12.9269	13.9108	13.7292	12.1463	12.8304	14.0829	14.2677	14.185	13.7966	13.167	13.7603	13.6369	13.185	13.8681	13.3829	13.8063	14.1387	3	3	3	3.4	3.4	3.4	121.9	0	4.187	634500
O60268	KIAA0513	Uncharacterized protein KIAA0513		0.996678	0.325003		0.870437	0.280959		0.124173	-0.0440443		15.3109	14.9135	15.1697	15.6237	15.3765	15.5882	15.6495	15.6549	14.8593	15.4877	14.7759	15.3278	15.677	15.2907	15.5705	15.1206	15.2361	15.2634	15.3697	14.3615	14.6958	14.9321	15.9273	15.017	15.3362	14.6679	14.9137	8	8	8	22.6	22.6	22.6	46.638	0	34.893	5296000
O60271	SPAG9 HSS KIAA0516 MAPK8IP4 SYD1 HLC6	C-Jun-amino-terminal kinase-interacting protein 4 (JIP-4) (JNK-interacting protein 4) (Cancer/testis antigen 89) (CT89) (Human lung cancer oncogene 6 protein) (HLC-6) (JNK-associated leucine-zipper protein) (JLP) (Mitogen-activated protein kinase 8-interacting protein 4) (Proliferation-inducing protein 6) (Protein highly expressed in testis) (PHET) (Sperm surface protein) (Sperm-associated antige…		2.28097	-0.948274	+	0.5382	0.34902		3.00229	1.29729	+	12.8369	13.2347	12.5197	11.2658	11.8262	12.727	11.5911	12.1841	12.2026	12.4587	12.9893	13.314	13.1563	14.2564	13.2946	14.8048	13.5666	14.223	14.5482	13.6607	13.1559	12.6239	12.6145	13.5036	12.9556	12.8978	12.9624	3	3	3	4.2	4.2	4.2	146.2	0	16.395	425960
O60313	OPA1 KIAA0567	Dynamin-like GTPase OPA1, mitochondrial (EC 3.6.5.5) (Optic atrophy protein 1) [Cleaved into: Dynamin-like GTPase OPA1, long form (L-OPA1); Dynamin-like GTPase OPA1, short form (S-OPA1)]		0.73335	-0.902947		1.20373	0.515195		1.3977	1.41814	+	14.9558	15.2793	14.3502	9.85632	13.4842	15.5436	14.1762	15.6282	12.5099	14.991	14.6677	15.4154	15.1827	15.4079	15.3504	15.9898	16.1031	15.4388	15.659	15.208	13.5605	14.3641	14.6618	15.1038	14.772	15.2465	15.3345	11	11	11	13.6	13.6	13.6	111.63	0	33.803	4172800
O60488	ACSL4 ACS4 FACL4 LACS4	Long-chain-fatty-acid--CoA ligase 4 (EC 6.2.1.3) (Arachidonate--CoA ligase) (EC 6.2.1.15) (Long-chain acyl-CoA synthetase 4) (LACS 4)		0.548241	-0.548615		0.128812	0.159944		1.49295	0.708559	+	15.3156	15.1294	13.5023	13.4797	14.2198	14.4502	14.2631	14.9719	15.0535	15.3888	14.3122	14.5475	15.1206	15.2769	14.7975	16.1796	15.8383	15.3014	16.372	11.829	15.5566	15.2396	14.5906	15.7336	15.5947	14.7804	15.6268	6	6	5	12.9	12.9	10.4	79.187	0	18.958	2384400
O60493	SNX3	Sorting nexin-3 (Protein SDP3)		0.623998	0.572045		0.0804373	0.108392		0.513723	-0.463654		15.3165	14.4807	15.8757	15.7833	15.3857	13.1738	14.6945	14.2285	14.8595	12.5067	14.949	13.9783	15.2864	13.3818	15.8548	14.5003	14.5476	14.6205	14.7622	15.2209	14.2813	14.964	15.069	11.5366	14.1761	14.5738	14.0659	4	4	3	21.6	21.6	21.6	18.762	0	13.897	1342100
O60496	DOK2	Docking protein 2 (Downstream of tyrosine kinase 2) (p56(dok-2))		2.47475	-0.318734	+	0.39283	-0.0972886		1.25314	0.221445		16.5967	16.8261	16.672	16.6099	16.747	16.9135	16.6351	17.1181	16.9487	17.336	16.5888	16.6348	16.9798	17.0651	17.2034	17.2985	16.8756	17.0781	17.0333	17.4456	17.1523	17.14	17.1045	17.3382	17.0027	16.7033	17.0156	7	7	7	25	25	25	45.378	0	22.715	12771000
O60506	SYNCRIP HNRPQ NSAP1	Heterogeneous nuclear ribonucleoprotein Q (hnRNP Q) (Glycine- and tyrosine-rich RNA-binding protein) (GRY-RBP) (NS1-associated protein 1) (Synaptotagmin-binding, cytoplasmic RNA-interacting protein)		0.457221	-0.208363		0.408359	-0.115648		0.15711	0.0927152		16.5396	16.7642	16.7791	16.6067	15.3946	16.8455	16.6011	15.2899	16.8494	16.3219	16.311	16.144	16.6626	16.4566	16.3779	16.1749	17.0351	17.0206	16.395	16.5539	16.7782	16.9161	16.4689	16.4923	16.4833	16.5208	16.9369	17	13	13	34	27.8	27.8	69.602	0	132.73	11844000
O60547	GMDS	GDP-mannose 4,6 dehydratase (EC 4.2.1.47) (GDP-D-mannose dehydratase) (GMD)		0.20646	-0.127735		0.0150873	-0.0102115		0.166533	0.117524		14.3429	14.8958	14.2281	14.1506	15.104	14.145	13.7642	15.8402	14.5975	14.5179	14.4931	14.3888	14.4788	14.52	13.8218	15.0368	15.8203	15.0486	15.2029	15.1622	15.1709	14.097	14.1167	14.7176	14.5185	14.5155	14.7168	3	3	3	13.4	13.4	13.4	41.949	0	10.437	1602900
O60610	DIAPH1 DIAP1	Protein diaphanous homolog 1 (Diaphanous-related formin-1) (DRF1)		0.30133	0.103874		0.64775	0.239108		0.345739	0.135234		17.4406	18.0529	17.4243	17.3161	17.4901	17.5326	17.3926	18.0598	17.4666	17.8808	17.1086	17.777	17.8057	17.4543	17.1975	18.4477	18.2206	17.5004	18.2749	17.1932	17.2715	17.3552	17.6379	17.2435	17.273	17.7264	17.265	48	48	47	43.5	43.5	42.8	141.35	0	323.31	85513000
O60613	SELENOF SEP15	Selenoprotein F (15 kDa selenoprotein)		0.673174	-0.677832		0.988869	-0.757263		0.0520287	-0.0794304		14.3595	13.9315	11.3009	13.637	11.3473	14.5974	14.9306	13.7254	13.8357	14.2415	12.8183	11.6307	14.1891	14.2011	14.2331	13.7869	13.7247	12.1249	14.4057	13.8803	14.2456	15.9315	14.1562	13.5116	12.7827	14.563	14.2892	2	2	2	15.2	15.2	15.2	18.092	0	4.1119	711310
O60664	PLIN3 M6PRBP1 TIP47	Perilipin-3 (47 kDa mannose 6-phosphate receptor-binding protein) (47 kDa MPR-binding protein) (Cargo selection protein TIP47) (Mannose-6-phosphate receptor-binding protein 1) (Placental protein 17) (PP17)		0.441361	-0.191839		1.11704	-0.328232		0.292175	-0.136393		17.1369	16.9721	17.1999	16.9384	17.3963	17.0184	16.1017	17.9124	17.4157	16.6005	17.3905	16.8324	17.0451	16.6365	16.5605	16.9671	17.5588	17.2727	17.5113	17.3966	17.5649	17.3113	16.3638	17.5103	17.4081	17.2322	17.5198	12	12	12	42.2	42.2	42.2	47.074	0	97.287	14431000
O60684	KPNA6 IPOA7	Importin subunit alpha-7 (Karyopherin subunit alpha-6)		0.605654	-0.594157		0.736784	-0.820579		0.134382	-0.226422		13.7161	14.3026	14.3592	11.9335	12.5516	13.4381	11.4443	11.6415	14.3928	13.995	10.8528	13.5167	13.8733	13.7141	10.167	13.1961	14.6262	11.8006	14.1098	14.3518	14.3805	11.99	12.4964	13.7393	13.6392	14.2261	14.194	6	1	1	13.2	3.5	3.5	60.029	0	24.518	472500
O60704	TPST2	Protein-tyrosine sulfotransferase 2 (EC 2.8.2.20) (Tyrosylprotein sulfotransferase 2) (TPST-2)		0.60414	0.478306		1.1277	0.678001		0.200929	0.199695		14.4166	14.3793	13.5305	14.2147	12.8868	14.1805	14.3659	15.4029	12.2105	14.6126	13.6659	14.2452	14.4244	14.3091	15.4981	14.4216	13.325	12.8831	13.7288	12.8664	13.8803	12.613	13.2771	14.3905	13.9858	12.3233	14.2178	3	3	3	10.1	10.1	10.1	41.911	0	6.7529	860530
O60711	LPXN LDLP	Leupaxin		1.00788	-0.862545		0.736538	-0.468104		0.313208	0.394441		14.2837	15.2031	15.1071	12.3668	12.4408	14.9278	13.706	11.9247	15.5944	13.4901	14.0417	15.1023	13.8741	13.2158	13.7541	14.4245	15.6783	15.5234	14.6816	14.9657	14.8504	14.6947	13.7502	14.8714	14.8767	15.1528	15.4736	5	5	5	20.7	20.7	20.7	43.332	0	41.149	1921400
O60749	SNX2 TRG9	Sorting nexin-2 (Transformation-related gene 9 protein) (TRG-9)		0.96375	-0.245718		0.1418	0.0420509		0.903712	0.287769		16.9509	16.9932	17.1414	15.9322	16.2677	16.9496	16.3603	16.54	16.9928	16.6934	16.6861	16.7921	17.1067	16.6125	16.7446	17.4804	17.3208	17.2815	16.9554	17.0186	17.0448	16.7424	16.7563	16.9516	16.8908	16.9442	17.0354	16	16	14	34.3	34.3	30.3	58.47	0	169.55	12292000
O60763	USO1 VDP	General vesicular transport factor p115 (Protein USO1 homolog) (Transcytosis-associated protein) (TAP) (Vesicle-docking protein)		0.0705485	-0.0180887		1.97855	0.250212	+	2.2092	0.268301	+	16.5308	16.3531	16.1993	15.8661	16.3319	16.2543	16.0904	16.341	16.435	16.3499	16.5219	16.561	16.6422	16.2931	16.4361	16.6576	16.8187	16.5361	16.6683	16.3336	16.3958	16.2622	16.034	16.0629	16.3714	16.0842	16.3523	19	19	19	30.1	30.1	30.1	107.89	0	323.31	16559000
O60832	DKC1 NOLA4	H/ACA ribonucleoprotein complex subunit DKC1 (EC 5.4.99.-) (CBF5 homolog) (Dyskerin) (Nopp140-associated protein of 57 kDa) (Nucleolar protein NAP57) (Nucleolar protein family A member 4) (snoRNP protein DKC1)		0.403878	-0.398928		0.518983	-0.628532		0.171204	-0.229604		13.4619	14.9474	13.715	12.0096	13.1593	14.1829	13.3953	12.9308	13.6211	12.5118	13.5	12.9719	10.5979	13.2005	13.9864	13.0344	13.6739	15.8801	12.659	14.4176	14.5896	14.902	14.2944	15.464	13.0986	12.2036	13.3846	7	7	7	19.5	19.5	19.5	57.673	0	12.855	1339600
O60841	EIF5B IF2 KIAA0741	Eukaryotic translation initiation factor 5B (eIF-5B) (EC 3.6.5.3) (Translation initiation factor IF-2)		0.0992951	0.115468		0.138136	-0.0991313		0.176801	-0.214599		14.9155	14.7337	15.003	15.5785	13.7299	14.7256	15.5427	11.4625	14.7336	14.097	12.4331	14.7703	14.5597	14.5419	14.4444	14.5913	14.0999	14.956	14.3948	14.729	14.302	13.9856	14.9809	13.6569	14.4103	14.4861	14.4403	3	3	3	2.9	2.9	2.9	138.83	0	5.9827	1095700
O60880	SH2D1A DSHP SAP	SH2 domain-containing protein 1A (Duncan disease SH2-protein) (Signaling lymphocytic activation molecule-associated protein) (SLAM-associated protein) (T-cell signal transduction molecule SAP)		0.694463	-0.537416		1.33916	-0.66384	+	0.174972	-0.126424		13.1405	13.2452	13.7062	11.5749	13.0309	13.6764	12.8837	11.723	13.8964	13.0124	12.9078	12.6389	12.6264	12.7552	13.0128	13.2964	12.4724	13.0172	12.1294	14.0803	13.6838	15.2339	13.268	12.5741	13.3983	13.7246	13.6215	2	2	2	22.7	22.7	22.7	14.187	0	57.731	541230
O60884	DNAJA2 CPR3 HIRIP4	DnaJ homolog subfamily A member 2 (Cell cycle progression restoration gene 3 protein) (Dnj3) (Dj3) (HIRA-interacting protein 4) (Renal carcinoma antigen NY-REN-14)		0.217088	0.125648		0.402615	-0.402002		0.60346	-0.527651		15.2554	15.3166	15.3207	15.581	14.3918	15.5573	15.9686	15.2335	15.2054	15.5749	11.7256	14.6477	15.0627	15.4706	15.5238	15.3487	14.1016	15.6258	14.7598	15.2747	15.2655	15.864	15.5953	15.6932	15.3931	14.8817	13.9722	7	7	7	19.2	19.2	19.2	45.745	0	10.652	2567300
O60888	CUTA ACHAP C6orf82	Protein CutA (Acetylcholinesterase-associated protein) (Brain acetylcholinesterase putative membrane anchor)		0.0558638	-0.0864081		0.131735	-0.161523		0.0428197	-0.0751145		16.0103	16.0647	16.1225	15.4523	16.4421	15.9724	16.3248	11.7173	16.0294	15.8143	15.8792	15.9629	16.0415	16.1707	15.6395	12.4232	15.4807	16.0477	14.1327	14.6165	16.0286	16.1289	16.4203	16.2454	15.3866	16.3641	15.5902	1	1	1	7.8	7.8	7.8	19.116	0	4.5161	2253000
O75083	WDR1	WD repeat-containing protein 1 (Actin-interacting protein 1) (AIP1) (NORI-1)		0.0836222	0.0293212		1.04014	0.173616		0.649498	0.144294		20.0839	20.0628	19.8336	20.2543	20.049	19.9329	20.3272	20.8794	20.0903	20.3035	20.2075	20.3468	20.4253	20.3854	20.1144	20.6178	20.2664	20.1448	20.7141	20.1514	19.8424	19.9413	20.1779	20.0604	20.1619	20.0308	20.1693	39	39	39	77.7	77.7	77.7	66.193	0	323.31	465000000
O75116	ROCK2 KIAA0619	Rho-associated protein kinase 2 (EC 2.7.11.1) (Rho kinase 2) (Rho-associated, coiled-coil-containing protein kinase 2) (Rho-associated, coiled-coil-containing protein kinase II) (ROCK-II) (p164 ROCK-2)		0.0307816	0.0191012		1.84804	0.470352	+	1.62075	0.451251	+	17.0381	17.2979	16.5597	16.9062	17.0552	16.9758	16.8254	18.0462	16.343	17.6631	17.1841	17.4063	17.5918	17.6057	17.3772	17.805	17.483	16.9925	18.005	17.2344	16.5974	16.6705	17.1587	16.6861	16.9516	16.6301	16.9417	34	34	30	29.4	29.4	26.1	160.9	0	323.31	39827000
O75131	CPNE3 CPN3 KIAA0636	Copine-3 (Copine III)		0.427789	0.176172		0.206256	-0.100815		1.176	-0.276987		16.6528	16.776	16.9011	16.8635	16.8963	16.7334	16.6436	16.0799	16.3636	16.6745	16.212	16.0515	16.1423	16.3155	16.2869	17.0996	16.2465	16.3886	16.8788	16.8122	16.8874	16.4973	15.2387	16.7276	16.4423	16.3198	16.5207	14	14	13	30.7	30.7	29.1	60.13	0	58.669	12954000
O75165	DNAJC13 KIAA0678 RME8	DnaJ homolog subfamily C member 13 (Required for receptor-mediated endocytosis 8) (RME-8)		1.55053	-0.797492	+	0.0298754	0.0342411		1.16134	0.831733		13.9624	14.003	13.3925	13.3533	12.1303	13.8689	12.6879	12.0284	13.5047	12.4934	14.7867	13.9531	13.7963	12.8724	13.6807	14.215	15.9165	14.7029	13.79	14.0935	14.9149	14.3618	12.8768	13.5994	13.5077	14.2502	14.7145	7	7	7	4.5	4.5	4.5	254.41	0	60.07	1298700
O75170	PPP6R2 KIAA0685 PP6R2 SAPS2	Serine/threonine-protein phosphatase 6 regulatory subunit 2 (SAPS domain family member 2)		0.118196	0.162379		0.0835061	0.117396		0.0343873	-0.0449827		14.3444	14.3166	12.7292	13.8745	13.3558	13.2501	11.8852	15.1851	14.2409	14.3985	12.4779	12.3616	12.3408	14.7148	13.8729	14.299	14.4359	13.8757	11.5687	11.6659	13.7227	14.3283	14.564	14.6651	14.7592	13.3334	13.1131	1	1	1	1.3	1.3	1.3	104.94	0	8.7579	501680
O75190	DNAJB6 HSJ2 MRJ MSJ1	DnaJ homolog subfamily B member 6 (HHDJ1) (Heat shock protein J2) (HSJ-2) (MRJ) (MSJ-1)		0.0443697	0.13039		0.494306	0.769495		0.304533	0.639105		19.1889	18.5406	19.3613	19.0692	11.5275	19.368	18.3687	17.5417	19.016	19.9385	18.5991	18.1305	19.626	18.4911	18.5704	19.9123	18.2857	16.1802	19.8174	18.593	18.2439	19.1472	13.1275	17.9618	18.324	17.0904	18.5031	3	3	3	11.7	11.7	11.7	36.087	0	4.8582	14628000
O75208	COQ9 C16orf49 HSPC326 PSEC0129	Ubiquinone biosynthesis protein COQ9, mitochondrial		0.332904	-0.336771		0.617736	0.368763		0.945854	0.705535		13.2105	13.343	12.9564	11.0762	10.3495	12.8651	12.5133	12.133	13.9187	12.9912	13.1003	13.0219	13.4756	12.286	12.8182	13.628	14.2422	13.1522	13.3361	12.1599	13.0432	12.6203	12.1751	12.1202	13.5773	12.2712	14.0936	3	3	3	13.8	13.8	13.8	35.509	0	10.627	533160
O75223	GGCT C7orf24 CRF21	Gamma-glutamylcyclotransferase (EC 4.3.2.9) (Cytochrome c-releasing factor 21)		0.103279	-0.0468219		0.113462	-0.0603143		0.0266432	-0.0134924		16.3778	15.6515	16.0782	15.9987	15.4486	16.0774	15.9582	15.5164	15.8628	16.5772	16.0381	16.1261	15.8636	15.9374	16.1156	15.0539	15.4013	15.7352	15.0859	15.9555	16.0445	16.0995	15.9313	15.7086	15.7733	16.6589	16.1337	6	6	6	37.2	37.2	37.2	21.007	0	12.356	3566300
O75298	RTN2 NSPL1	Reticulon-2 (Neuroendocrine-specific protein-like 1) (NSP-like protein 1) (Neuroendocrine-specific protein-like I) (NSP-like protein I) (NSPLI)		0.61815	0.435549		0.0559448	0.0421814		0.73231	-0.393368		13.344	15.3919	15.8683	15.2921	14.5621	14.324	14.6831	15.1908	14.0582	14.4849	14.6156	14.4151	13.8384	14.7913	14.033	14.6421	14.4851	13.8687	14.5771	14.8373	15.3516	14.1452	13.0427	15.0441	14.3573	13.5263	13.9131	4	4	4	10.3	10.3	10.3	59.263	0	12.295	1700600
O75306	NDUFS2	NADH dehydrogenase [ubiquinone] iron-sulfur protein 2, mitochondrial (EC 7.1.1.2) (Complex I-49kD) (CI-49kD) (NADH-ubiquinone oxidoreductase 49 kDa subunit)		1.17469	-0.575179		0.400017	-0.16646		0.86321	0.408719		15.5165	16.6114	16.4791	14.8738	14.7539	16.239	15.295	15.0945	16.2865	16.2677	15.7509	16.4558	16.2372	16.3057	16.0776	15.5627	16.2712	15.8993	15.1	16.5731	16.0442	16.2221	16.1708	16.2945	16.5917	16.5879	16.7419	11	11	11	35.9	35.9	35.9	52.545	0	46.973	6488600
O75323	NIPSNAP2 GBAS	Protein NipSnap homolog 2 (NipSnap2) (Glioblastoma-amplified sequence)		0.0081211	-0.00904465		0.173077	0.16816		0.43058	0.177205		14.9591	15.6676	15.4274	14.4804	14.9356	15.2937	14.6231	15.2614	15.2714	14.9667	14.4832	15.0898	15.1378	15.42	15.2978	15.4086	15.8353	15.8753	15.7731	15.9049	15.6999	15.1565	12.3499	15.4898	15.486	14.8727	15.2684	4	4	4	19.9	19.9	19.9	33.742	0	17.19	2160800
O75340	PDCD6 ALG2	Programmed cell death protein 6 (Apoptosis-linked gene 2 protein homolog) (ALG-2)		0.647369	-0.100893		0.187307	-0.0392857		0.317167	0.0616071		16.831	16.7975	16.9099	17.1078	16.4911	16.8418	16.7199	16.6846	16.9025	16.782	16.8971	17.0637	16.5071	16.8495	16.781	17.0164	17.151	16.7928	16.8208	17.015	16.8031	17.0451	16.8416	16.7196	16.7861	16.9048	17.2582	6	6	6	30.9	30.9	30.9	21.868	0	45.789	9880700
O75347	TBCA	Tubulin-specific chaperone A (TCP1-chaperonin cofactor A) (Tubulin-folding cofactor A) (CFA)		2.36655	-0.9845	+	1.18719	-0.541227		0.599641	0.443274		15.5671	14.9223	15.3689	13.224	13.8217	15.0841	14.6553	15.7913	14.6702	15.3025	14.3997	14.293	15.0264	14.7508	14.982	16.2351	15.6965	16.4085	16.2042	16.2088	15.7744	15.3921	15.3773	16.0778	15.5074	15.7335	15.6899	7	7	7	47.2	47.2	47.2	12.855	0	83.225	3989000
O75348	ATP6V1G1 ATP6G ATP6G1 ATP6J	V-type proton ATPase subunit G 1 (V-ATPase subunit G 1) (V-ATPase 13 kDa subunit 1) (Vacuolar proton pump subunit G 1) (Vacuolar proton pump subunit M16)		0.171794	-0.187597		0.0904239	0.0875497		0.229743	0.275147		17.4329	17.1623	16.559	16.1017	13.579	16.6093	15.8463	16.8776	17.3079	17.1303	16.8831	16.5108	14.9651	16.0086	16.6089	17.6798	18.0412	16.1245	17.3564	15.9985	15.4563	16.9711	16.9648	16.8728	16.4712	16.6061	16.4674	4	4	4	41.5	41.5	41.5	13.757	0	90.344	5960300
O75351	VPS4B SKD1 VPS42 MIG1	Vacuolar protein sorting-associated protein 4B (EC 3.6.4.6) (Cell migration-inducing gene 1 protein) (Suppressor of K(+) transport growth defect 1) (Protein SKD1)		0.838849	-0.296132		1.20788	-0.470958		0.309809	-0.174826		15.5184	16.1833	16.2913	16.1309	15.6018	15.9563	16.6351	16.5778	16.7832	16.3207	15.9857	15.3389	15.2048	16.2757	15.2523	16.4078	16.6472	16.6713	16.3669	16.8685	16.6577	16.5973	15.9127	17.0085	16.6485	16.3073	15.9757	8	8	7	28.4	28.4	25.7	49.301	0	115.2	7075300
O75352	MPDU1	Mannose-P-dolichol utilization defect 1 protein (Suppressor of Lec15 and Lec35 glycosylation mutation homolog) (SL15)		1.63334	0.771981	+	0.54004	0.428957		0.586458	-0.343024		15.8762	15.4234	14.9857	15.8335	15.6292	15.4574	15.5723	14.8502	15.1957	15.6393	15.5603	15.7653	14.8892	15.3469	15.8837	13.8219	15.1018	13.7279	13.3156	14.8924	15.4336	14.7741	15.6042	15.0631	14.7905	14.8364	13.1659	2	2	2	8.1	8.1	8.1	26.638	0	5.4215	2240400
O75367	MACROH2A1 H2AFY	Core histone macro-H2A.1 (Histone macroH2A1) (mH2A1) (Histone H2A.y) (H2A/y) (Medulloblastoma antigen MU-MB-50.205)		0.952234	-0.568863		1.43143	-0.483841	+	0.0937629	0.085022		17.9385	18.3175	18.2123	17.6424	17.3103	18.1946	17.606	15.4646	18.4374	17.716	17.2951	17.436	17.1724	17.5474	17.8673	18.1645	18.1079	18.5822	17.4773	18.8793	18.38	18.6665	17.9335	18.6827	18.0005	18.0974	18.1263	14	14	14	49.2	49.2	49.2	39.617	0	246.25	40514000
O75368	SH3BGRL	Adapter SH3BGRL (SH3 domain-binding glutamic acid-rich-like protein 1)		1.74397	-0.486405	+	2.86407	-0.733259	+	0.687415	-0.246855		16.8568	16.5147	17.1277	17.3085	17.3679	16.7926	17.2964	17.1367	16.2571	17.1929	16.7116	16.2677	16.2876	16.361	16.8956	17.0536	16.378	17.2889	17.623	17.9961	16.7912	17.277	17.8021	17.481	16.9215	17.7081	17.4361	9	9	9	85.1	85.1	85.1	12.774	0	63.539	12716000
O75369	FLNB FLN1L FLN3 TABP TAP	Filamin-B (FLN-B) (ABP-278) (ABP-280 homolog) (Actin-binding-like protein) (Beta-filamin) (Filamin homolog 1) (Fh1) (Filamin-3) (Thyroid autoantigen) (Truncated actin-binding protein) (Truncated ABP)		0.397939	-0.445769		0.266639	0.202727		0.668394	0.648496		15.8108	14.692	15.5858	13.8062	14.7377	15.7993	13.6686	11.6517	15.4645	14.6429	14.9274	15.2759	15.3312	14.948	15.4752	14.2861	16.5057	15.6606	14.0782	15.1991	15.3644	15.7087	13.5182	15.2818	15.4289	15.0898	15.5595	33	22	21	16.1	13.1	12.4	278.16	0	167.36	6579200
O75390	CS	Citrate synthase, mitochondrial (EC 2.3.3.1) (Citrate (Si)-synthase)		0.49096	0.111569		0.123429	-0.0246773		0.610332	-0.136246		17.6672	18.2543	18.0201	17.9968	18.2327	17.9032	18.2648	17.4731	18.3019	17.9591	17.9595	18.0986	17.9405	18.0181	17.879	17.7317	17.7767	17.5247	17.8638	17.6256	17.8778	17.8278	18.0682	17.9607	17.9239	18.1493	17.813	16	16	15	39.3	39.3	37.3	51.712	0	74.663	38502000
O75396	SEC22B SEC22L1	Vesicle-trafficking protein SEC22b (ER-Golgi SNARE of 24 kDa) (ERS-24) (ERS24) (SEC22 vesicle-trafficking protein homolog B) (SEC22 vesicle-trafficking protein-like 1)		0.327002	-0.0628582		1.28192	0.137196		1.3084	0.200054	+	17.2235	17.2561	17.007	16.9049	17.2491	16.9598	16.9917	16.5353	17.1747	17.3803	17.4391	17.3221	17.3433	17.1558	17.177	16.9116	17.2581	17.1153	16.9151	16.977	17.1694	17.2039	17.0803	17.101	17.0112	17.1741	17.2359	6	6	6	34.4	34.4	34.4	24.593	0	97.557	15063000
O75410	TACC1 KIAA1103	Transforming acidic coiled-coil-containing protein 1 (Gastric cancer antigen Ga55) (Taxin-1)		0.663487	0.388553		1.60838	0.481879	+	0.119645	0.0933255		13.2459	12.5478	13.1445	12.3308	12.2727	13.9728	14.1824	11.7416	13.0048	12.7536	12.9293	13.1201	13.6783	12.5805	13.0136	13.6029	13.0707	12.5342	12.8754	12.6165	12.8925	12.9091	12.8862	11.6434	12.2576	12.5343	12.3314	1	1	1	1.4	1.4	1.4	87.793	0.0085358	1.8737	230850
O75427	LRCH4 LRN LRRN1 LRRN4	Leucine-rich repeat and calponin homology domain-containing protein 4 (Leucine-rich repeat neuronal protein 4) (Leucine-rich neuronal protein)		0.560211	-0.631185		0.54852	-0.648558		0.00862083	-0.0173723		13.9444	14.5594	13.9999	12.1251	15.0776	13.6004	11.0677	12.0245	15.0103	14.4548	13.9136	13.9154	12.7267	13.898	9.66697	13.9822	14.3107	14.3845	13.7062	14.782	14.4501	14.7703	12.486	15.0924	14.1502	14.6065	13.0463	3	3	3	6.1	6.1	6.1	73.449	0	6.2367	895510
O75431	MTX2	Metaxin-2 (Mitochondrial outer membrane import complex protein 2)		1.28175	-0.292843		1.09739	0.185006		2.10965	0.477849	+	14.1614	13.9133	13.8291	13.3836	13.0871	13.9742	13.9086	13.0962	13.7838	13.7776	13.8935	14.152	14.137	14.0416	14.1899	14.3206	14.6824	14.2434	14.1288	13.9818	14.071	13.994	13.7975	13.8216	14.0657	13.7705	14.1421	2	2	2	8.7	8.7	8.7	29.763	0	8.9071	792660
O75436	VPS26A VPS26	Vacuolar protein sorting-associated protein 26A (Vesicle protein sorting 26A) (hVPS26)		0.0666765	-0.116253		0.312835	0.373407		0.530653	0.48966		16.352	16.3487	16.0828	15.4549	16.2733	16.1812	15.5063	14.4032	12.6611	15.9581	16.4863	16.0864	16.2173	14.6538	15.8757	15.6785	16.6161	16.0983	15.5869	16.1528	16.2743	16.0655	11.7417	15.7018	16.2316	16.293	16.2622	4	3	3	15.6	13.5	13.5	38.169	0	6.2139	2769600
O75439	PMPCB MPPB	Mitochondrial-processing peptidase subunit beta (EC 3.4.24.64) (Beta-MPP) (P-52)		1.22423	-0.573887		0.0794414	0.0407632		1.13006	0.61465		13.9037	13.6725	13.9269	12.2217	11.8851	13.9224	13.1399	12.4177	13.6912	13.7571	12.7091	14.22	14.1536	13.2584	13.9502	14.0157	14.3166	13.9324	13.8246	13.8508	14.1241	13.4267	13.7441	13.4329	13.8159	13.6715	14.0556	1	1	1	2.2	2.2	2.2	54.366	0	11.889	416360
O75475	PSIP1 DFS70 LEDGF PSIP2	PC4 and SFRS1-interacting protein (CLL-associated antigen KW-7) (Dense fine speckles 70 kDa protein) (DFS 70) (Lens epithelium-derived growth factor) (Transcriptional coactivator p75/p52)		0.649866	-0.526164		1.10445	-0.789788		0.237838	-0.263624		14.2418	15.0929	14.1951	14.2056	12.2578	14.7997	13.0368	15.1084	14.9262	13.603	13.682	13.3906	12.3657	14.1415	13.345	14.5059	14.5554	15.9027	14.1063	15.9598	14.8282	15.2478	14.4192	15.4338	14.6783	14.6222	13.3044	8	7	7	17.9	16.4	16.4	60.103	0	17.82	2057700
O75489	NDUFS3	NADH dehydrogenase [ubiquinone] iron-sulfur protein 3, mitochondrial (EC 7.1.1.2) (Complex I-30kD) (CI-30kD) (NADH-ubiquinone oxidoreductase 30 kDa subunit)		0.29078	0.142124		0.336489	-0.117441		0.645678	-0.259565		16.1527	15.7268	15.8387	15.4501	14.8699	15.6484	15.7107	14.6668	16.2768	15.0322	15.3637	15.8195	15.2559	14.7304	15.4775	15.4138	15.5757	15.3362	15.1754	15.2275	15.6631	15.4465	14.7418	15.7342	15.5557	15.7803	15.7371	8	8	8	42.8	42.8	42.8	30.241	0	44.118	4418100
O75494	SRSF10 FUSIP1 FUSIP2 SFRS13A TASR	Serine/arginine-rich splicing factor 10 (40 kDa SR-repressor protein) (SRrp40) (FUS-interacting serine-arginine-rich protein 1) (Splicing factor SRp38) (Splicing factor, arginine/serine-rich 13A) (TLS-associated protein with Ser-Arg repeats) (TASR) (TLS-associated protein with SR repeats) (TLS-associated serine-arginine protein) (TLS-associated SR protein)		1.60759	-1.4877	+	1.32113	-1.07293	+	0.256469	0.414777		14.7144	14.1456	15.1814	10.3285	13.8745	14.8741	14.1377	11.5873	13.9697	14.1641	11.2786	14.9667	13.8018	12.8183	14.9318	14.8453	15.1333	14.6062	14.8262	15.6585	15.5637	15.5948	13.1951	15.0023	15.1494	15.4719	15.7407	4	4	4	13	13	13	31.3	0	10.235	1510900
O75521	ECI2 DRS1 HCA88 PECI	Enoyl-CoA delta isomerase 2 (EC 5.3.3.8) (DRS-1) (Delta(3),delta(2)-enoyl-CoA isomerase) (D3,D2-enoyl-CoA isomerase) (Diazepam-binding inhibitor-related protein 1) (DBI-related protein 1) (Dodecenoyl-CoA isomerase) (Hepatocellular carcinoma-associated antigen 88) (Peroxisomal 3,2-trans-enoyl-CoA isomerase) (pECI) (Renal carcinoma antigen NY-REN-1)		0.585682	-0.663241		0.262737	-0.451382		0.107051	0.211859		11.7993	14.6988	12.1028	13.2771	11.4935	13.5969	13.7739	11.0735	13.826	13.4987	11.0399	10.5827	13.2691	13.1524	10.8086	15.0217	15.5372	14.638	15.4672	13.8435	14.5179	13.1779	12.927	13.3271	13.4482	11.2523	13.6495	4	4	4	12.4	12.4	12.4	43.585	0	9.5364	867670
O75531	BANF1 BAF BCRG1	Barrier-to-autointegration factor (Breakpoint cluster region protein 1) [Cleaved into: Barrier-to-autointegration factor, N-terminally processed]		0.189122	-0.161433		2.25088	-0.940757	+	1.67324	-0.779324	+	14.301	14.6422	14.7882	15.1846	14.7	14.7421	15.4587	12.9795	15.4731	13.1665	13.7748	13.4709	14.5369	13.4058	13.7404	14.2255	14.4357	14.499	14.664	15.2976	14.3117	15.4614	15.1479	14.741	13.3151	15.6472	15.1364	2	2	2	34.8	34.8	34.8	10.058	0	10.87	1258600
O75533	SF3B1 SAP155	Splicing factor 3B subunit 1 (Pre-mRNA-splicing factor SF3b 155 kDa subunit) (SF3b155) (Spliceosome-associated protein 155) (SAP 155)		0.617368	-0.54625		0.854661	-0.322948		0.203993	0.223302		15.7507	15.8864	16.4335	15.2007	15.0072	16.0673	14.8239	12.245	16.2277	15.3639	15.5157	15.536	15.0996	14.9819	15.6147	15.1589	16.1446	16.2368	14.858	16.2089	16.2094	16.0711	15.6228	15.7994	15.5593	16.1728	16.057	19	19	19	19.2	19.2	19.2	145.83	0	127.83	9593300
O75558	STX11	Syntaxin-11		0.257537	0.114481		2.1332	0.462652	+	1.09148	0.348171		17.7101	17.7023	16.9744	16.9983	17.4559	17.4222	17.4745	18.4683	17.091	18.1496	17.8873	17.7559	18.0613	17.9027	17.7866	18.2032	17.2816	17.4023	18.1514	17.3193	17.2414	17.1383	17.4033	17.0887	17.445	17.0975	17.3817	13	13	13	49.8	49.8	49.8	33.195	0	100.48	24155000
O75563	SKAP2 PRAP RA70 SAPS SCAP2 SKAP55R	Src kinase-associated phosphoprotein 2 (Pyk2/RAFTK-associated protein) (Retinoic acid-induced protein 70) (SKAP55 homolog) (SKAP-55HOM) (SKAP-HOM) (Src family-associated phosphoprotein 2) (Src kinase-associated phosphoprotein 55-related protein) (Src-associated adapter protein with PH and SH3 domains)		0.140825	0.0434867		1.28849	0.261575		0.93215	0.218089		16.3625	16.1562	16.5397	16.5581	16.3689	16.4047	16.826	16.7156	15.9402	16.9131	16.4633	16.3992	16.8408	16.5731	16.6937	17.1671	16.5411	16.2432	16.9062	16.3678	16.2702	16.1186	16.6331	16.3073	16.2296	16.3432	16.3044	9	9	9	23.1	23.1	23.1	41.216	0	47.092	14085000
O75592	MYCBP2 KIAA0916 PAM	E3 ubiquitin-protein ligase MYCBP2 (EC 2.3.2.33) (Myc-binding protein 2) (Protein associated with Myc)		1.64182	-0.720582	+	0.294564	0.182573		2.14083	0.903155	+	13.8652	15.0521	13.5371	14.5425	12.8372	14.5093	14.2525	14.5277	14.0353	14.618	14.9444	15.026	14.956	15.0334	14.949	15.753	16.0171	13.9905	16.0762	14.9803	14.8173	14.5853	15.1481	14.2946	14.3266	14.4323	14.9835	3	3	3	1	1	1	513.63	0	7.7051	1458400
O75608	LYPLA1 APT1 LPL1	Acyl-protein thioesterase 1 (APT-1) (hAPT1) (EC 3.1.2.-) (Lysophospholipase 1) (Lysophospholipase I) (LPL-I) (LysoPLA I) (Palmitoyl-protein hydrolase) (EC 3.1.2.22)		0.893493	0.321459		0.0827393	0.0358396		0.688649	-0.285619		16.1768	16.4769	16.4782	17.1146	17.5826	16.2996	16.1623	15.8919	16.3879	16.6889	16.4499	16.3504	16.4653	16.3981	16.1749	15.6017	16.284	15.5871	16.0362	16.2305	15.8209	16.0111	16.8371	16.0337	16.0624	16.2742	16.3717	5	5	5	35.7	35.7	35.7	24.669	0	41.391	5845400
O75643	SNRNP200 ASCC3L1 BRR2 HELIC2 KIAA0788	U5 small nuclear ribonucleoprotein 200 kDa helicase (EC 3.6.4.13) (Activating signal cointegrator 1 complex subunit 3-like 1) (BRR2 homolog) (U5 snRNP-specific 200 kDa protein) (U5-200KD)		1.13636	-1.34751		0.736777	-0.474103		0.576361	0.873407		15.2235	15.8611	15.408	15.1296	13.7211	14.9477	14.0705	9.20648	15.8071	13.5838	14.4055	15.3468	15.5767	14.446	15.5796	15.98	16.6505	15.6669	15.5173	16.1461	15.8668	16.0188	14.8969	15.5486	15.8534	15.469	16.1857	21	21	21	12.9	12.9	12.9	244.5	0	161.78	9147200
O75663	TIPRL	TIP41-like protein (Putative MAPK-activating protein PM10) (Type 2A-interacting protein) (TIP)		0.477131	-0.187865		1.28795	0.194611		1.2393	0.382476		15.2558	15.2293	15.2716	15.2328	13.6327	15.187	15.2712	14.9529	14.9639	15.6001	15.1757	15.5194	15.1107	15.3361	15.409	15.6247	15.4749	15.1891	15.5281	15.112	15.3193	15.0675	14.9441	14.9266	15.1315	15.3023	15.3567	6	6	6	22.8	22.8	22.8	31.444	0	12.687	3011500
O75688	PPM1B PP2CB	Protein phosphatase 1B (EC 3.1.3.16) (Protein phosphatase 2C isoform beta) (PP2C-beta)		0.251832	-0.403936		0.0183428	0.0339806		0.390926	0.437917		15.5628	14.0832	12.1135	12.1026	14.0268	14.6496	14.7758	13.8701	13.1284	13.6298	13.5364	14.0948	14.3909	14.1394	12.7303	15.8244	15.7208	14.1874	15.8599	15.7072	14.8826	14.3805	11.2396	13.3684	12.085	14.6852	15.7398	4	2	2	11.1	6.5	6.5	52.642	0	15.151	1110300
O75694	NUP155 KIAA0791	Nuclear pore complex protein Nup155 (155 kDa nucleoporin) (Nucleoporin Nup155)		0.610833	-0.341905		0.467494	-0.279886		0.066025	0.0620197		14.6744	13.7941	14.2108	14.0083	12.6866	14.0754	13.7586	12.4948	14.2671	13.9792	13.8939	14.1447	13.8196	13.7808	14.1129	11.9954	14.5705	14.2313	13.2578	13.9485	14.0631	14.6517	14.011	13.9587	14.4329	14.0036	14.7201	6	6	6	6.3	6.3	6.3	155.2	0	16.22	1254300
O75695	RP2	Protein XRP2		0.0767393	0.0840259		1.583	0.511156	+	0.547416	0.42713		16.527	15.4023	16.1874	16.2902	13.1633	16.5045	16.6269	15.1941	16.0904	16.2999	16.2054	16.5057	16.5953	16.2632	16.2866	15.4258	16.3782	15.8701	15.4578	14.8204	16.2817	15.4506	16.4667	15.3542	16.0461	15.503	15.8492	3	3	3	9.4	9.4	9.4	39.641	0	4.8344	2995600
O75746	SLC25A12 AGC1 ARALAR1	Electrogenic aspartate/glutamate antiporter SLC25A12, mitochondrial (Araceli hiperlarga) (Aralar) (Aralar1) (Mitochondrial aspartate glutamate carrier 1) (Solute carrier family 25 member 12)		2.7764	-1.19019	+	1.14272	-0.544838		1.01971	0.645353		13.9752	14.7233	14.0988	13.2285	13.5007	14.0134	12.8853	12.0761	14.4466	14.8023	13.2507	13.8132	13.814	14.9226	13.5479	14.6304	14.6431	15.332	14.8053	14.2181	15.5653	14.6868	15.1563	14.2037	14.6934	15.0863	15.2445	8	8	8	15.8	15.8	15.8	74.761	0	20.977	1863600
O75791	GRAP2 GADS GRB2L GRID	GRB2-related adapter protein 2 (Adapter protein GRID) (GRB-2-like protein) (GRB2L) (GRBLG) (GRBX) (Grf40 adapter protein) (Grf-40) (Growth factor receptor-binding protein) (Hematopoietic cell-associated adapter protein GrpL) (P38) (Protein GADS) (SH3-SH2-SH3 adapter Mona)		0.405451	0.17905		0.43952	-0.204785		0.966918	-0.383835		16.2125	16.4076	17.2629	16.2957	16.186	16.6737	16.7573	15.645	16.4303	16.8482	16.0022	16.2504	15.3754	15.7568	15.2587	16.2315	16.3555	16.3378	15.5025	16.5438	16.2985	16.3653	15.9054	15.9784	16.1392	16.7999	16.7265	8	8	8	30	30	30	37.909	0	22.799	6746400
O75821	EIF3G EIF3S4	Eukaryotic translation initiation factor 3 subunit G (eIF3g) (Eukaryotic translation initiation factor 3 RNA-binding subunit) (eIF-3 RNA-binding subunit) (Eukaryotic translation initiation factor 3 subunit 4) (eIF-3-delta) (eIF3 p42) (eIF3 p44)		0.89112	-0.550992		0.358788	-0.508297		0.0241043	0.042695		14.3464	15.0032	13.7015	13.5077	14.4988	14.4164	12.818	13.9114	13.6028	14.6262	10.6261	11.9008	13.1274	14.8073	15.1153	15.3625	15.0284	15.5964	13.3201	14.4165	15.366	15.2341	13.5689	15.2241	15.2614	13.8547	14.5193	4	4	4	16.2	16.2	16.2	35.611	0	66.292	1147700
O75822	EIF3J EIF3S1 PRO0391	Eukaryotic translation initiation factor 3 subunit J (eIF3j) (Eukaryotic translation initiation factor 3 subunit 1) (eIF-3-alpha) (eIF3 p35)		0.048101	0.042401		0.477457	-0.382445		1.00512	-0.424846		15.7391	15.4405	16.0629	16.0145	15.8064	15.7836	16.0134	16.2593	15.867	16.1896	15.8139	15.0158	15.7755	15.4146	16.2511	14.8656	14.122	15.7151	13.7119	16.2954	16.302	16.4096	15.0308	16.38	16.0722	16.5509	15.8524	6	6	6	35.3	35.3	35.3	29.062	0	37.751	3637300
O75832	PSMD10	26S proteasome non-ATPase regulatory subunit 10 (26S proteasome regulatory subunit p28) (Gankyrin) (p28(GANK))		1.44033	-0.807614	+	0.048	-0.037075		1.27686	0.770539		14.4116	14.876	13.6907	12.6767	12.6497	14.2942	13.8751	14.9814	14.9814	14.2637	14.7939	14.7068	14.9216	14.9811	13.5032	15.5108	15.4911	15.1994	15.6648	14.9825	14.8461	14.665	13.8841	15.2197	14.2097	14.9743	15.2591	6	6	6	37.2	37.2	37.2	24.428	0	98.805	3286800
O75844	ZMPSTE24 FACE1 STE24	CAAX prenyl protease 1 homolog (EC 3.4.24.84) (Farnesylated proteins-converting enzyme 1) (FACE-1) (Prenyl protein-specific endoprotease 1) (Zinc metalloproteinase Ste24 homolog)		0.0231391	0.0229051		0.517482	0.341663		0.653322	0.318758		15.9166	16.119	14.2553	15.5265	15.268	14.9353	15.044	16.0043	15.1877	15.7441	15.6315	15.5755	16.1861	15.0324	15.4688	15.9285	16.4304	15.1283	16.3099	16.1311	15.2352	15.8629	15.213	15.1849	15.3164	13.3707	15.4264	6	6	6	17.1	17.1	17.1	54.812	0	22.562	4145900
O75874	IDH1 PICD	Isocitrate dehydrogenase [NADP] cytoplasmic (IDH) (IDH1) (EC 1.1.1.42) (Cytosolic NADP-isocitrate dehydrogenase) (IDPc) (NADP(+)-specific ICDH) (Oxalosuccinate decarboxylase)		0.509515	0.101503		1.12692	0.180081		0.273433	0.0785787		17.4889	16.8488	17.1234	17.2459	17.3939	17.2166	17.0468	16.6361	17.2468	17.2634	17.6602	17.0478	17.4119	17.0385	17.2603	16.8545	17.4336	16.984	17.0771	16.8101	17.1648	16.9693	17.0564	16.9156	17.1644	17.0956	17.0804	14	13	13	45.2	43	43	46.659	0	153.83	27098000
O75915	ARL6IP5 DERP11 JWA PRA2 PRAF3 HSPC127	PRA1 family protein 3 (ADP-ribosylation factor-like protein 6-interacting protein 5) (ARL-6-interacting protein 5) (Aip-5) (Cytoskeleton-related vitamin A-responsive protein) (Dermal papilla-derived protein 11) (GTRAP3-18) (Glutamate transporter EAAC1-interacting protein) (JM5) (Prenylated Rab acceptor protein 2) (Protein JWa) (Putative MAPK-activating protein PM27)		0.506932	0.218346		0.166143	0.0944218		0.216382	-0.123924		18.2691	18.4271	17.7791	19.0334	18.0577	17.8565	18.3871	19.0879	18.1005	18.6607	18.1536	18.5178	18.1447	18.4077	18.651	16.893	18.317	18.1376	17.4671	18.7519	17.9781	18.2026	18.5708	18.2967	18.1132	17.5621	18.0906	6	6	6	27.7	27.7	27.7	21.614	0	14.75	19902000
O75937	DNAJC8 SPF31 HSPC315 HSPC331	DnaJ homolog subfamily C member 8 (Splicing protein spf31)		0.0336845	0.0573245		0.0852092	0.105946		0.0333613	0.0486214		13.8495	15.4094	14.7334	14.7612	13.4097	15.1881	14.2827	11.0648	15.3452	13.8717	14.0125	13.6609	13.975	14.4624	13.8757	13.6504	15.4392	15.5337	13.3876	15.3063	14.7139	15.2254	13.4903	15.0779	14.0433	14.6367	11.6465	4	4	4	20.6	20.6	20.6	29.841	0	35.347	1651900
O75947	ATP5PD ATP5H My032	ATP synthase subunit d, mitochondrial (ATPase subunit d) (ATP synthase peripheral stalk subunit d)		0.664089	0.173045		0.0424372	-0.0168555		1.15233	-0.189901		17.7653	17.6371	17.9516	17.6364	17.8238	18.0414	18.2079	17.8382	17.8644	17.7265	17.279	17.6664	17.508	17.428	17.753	17.9296	17.805	17.9616	17.8801	17.6065	17.8523	17.8221	18.0777	17.5333	16.8305	17.8517	17.7547	12	12	12	65.8	65.8	65.8	18.491	0	114.18	26036000
O75954	TSPAN9 NET5	Tetraspanin-9 (Tspan-9) (Tetraspan NET-5)		0.00717643	0.0154167		1.22282	0.835452		0.604643	0.820036		15.7572	15.7563	11.5875	16.2144	12.133	15.6998	16.7227	16.7564	13.8106	15.7372	14.8626	15.7492	16.3663	16.4694	15.856	16.5436	15.4522	14.7818	16.3135	14.9923	15.4305	14.7104	15.4271	14.7671	15.5605	12.5002	14.5976	4	4	4	24.7	24.7	24.7	26.779	0	26.282	3301200
O75955	FLOT1	Flotillin-1		2.09015	-0.79788	+	0.553251	-0.292999		1.05362	0.504881		16.1194	15.7134	15.915	14.3526	14.8438	15.9151	15.5723	15.7197	16.0584	15.5608	16.7699	16.838	15.3492	15.5979	15.6416	15.905	16.5683	16.5229	15.7654	17.1732	16.67	16.0569	16.0363	15.7776	16.2548	16.6041	17.0523	16	16	16	48.9	48.9	48.9	47.355	0	105.35	13316000
O75964	ATP5MG ATP5L	ATP synthase subunit g, mitochondrial (ATPase subunit g) (ATP synthase membrane subunit g)		0.29359	-0.101948		0.967781	-0.133249		0.0789761	-0.0313009		17.0783	17.1869	17.0069	17.5897	16.3633	17.0917	16.3398	16.5394	16.9599	16.9951	16.7545	16.9523	16.6646	16.8939	17.0841	16.6792	16.8562	16.9942	16.6204	16.9479	17.0791	17.0442	17.2993	17.0736	16.9955	17.0919	16.9216	6	6	6	47.6	47.6	47.6	11.428	0	49.072	16166000
O75995	SASH3 CXorf9 SLY	SAM and SH3 domain-containing protein 3 (SH3 protein expressed in lymphocytes homolog)		0.682455	-0.75904		0.894669	-0.320089		0.330747	0.438951		15.6684	15.7986	16.3282	13.4809	14.1219	15.9184	15.2813	11.2636	16.5254	14.924	15.1368	15.0411	15.2805	15.0753	14.9671	15.6334	16.2105	16.0686	15.087	15.7894	15.8916	15.9681	15.1638	15.7344	15.954	15.5908	16.0388	6	6	6	23.4	23.4	23.4	41.595	0	31.376	6206200
O76003	GLRX3 PICOT TXNL2 HUSSY-22	Glutaredoxin-3 (PKC-interacting cousin of thioredoxin) (PICOT) (PKC-theta-interacting protein) (PKCq-interacting protein) (Thioredoxin-like protein 2)		0.788149	0.471789		0.849398	0.386515		0.103679	-0.0852743		15.3265	15.3637	16.1215	15.9466	15.6467	15.7641	15.7477	13.5447	16.1127	15.9467	15.6963	15.4488	15.1794	15.5713	15.994	14.6218	15.6582	14.6902	13.8292	14.7466	15.1694	15.378	15.4073	14.7192	15.5406	15.6066	14.9312	6	6	6	22.7	22.7	22.7	37.432	0	53.194	4306400
O76071	CIAO1 CIA1 WDR39	Probable cytosolic iron-sulfur protein assembly protein CIAO1 (WD repeat-containing protein 39)		0.177677	-0.244297		0.197402	-0.369142		0.0607468	-0.124845		14.5148	14.5614	12.6635	11.8792	13.5851	15.7127	13.8073	13.4966	14.3828	9.49913	14.7903	14.4198	14.2899	11.6432	14.1551	13.8634	15.5573	15.2617	14.6465	11.4583	15.2676	14.1095	13.2837	13.7166	14.7716	14.0783	15.4698	3	3	3	14.2	14.2	14.2	37.84	0	8.678	1057200
O76074	PDE5A PDE5	cGMP-specific 3',5'-cyclic phosphodiesterase (EC 3.1.4.35) (cGMP-binding cGMP-specific phosphodiesterase) (CGB-PDE)		0.00699525	-0.0052361		1.47379	0.509696	+	1.59921	0.514932	+	17.5043	16.9245	16.4851	17.7862	17.2462	17.2299	17.2553	17.7602	16.2567	17.8839	17.4036	17.873	17.7455	17.8754	17.7245	18.0918	17.5247	16.9605	18.0407	17.5712	17.1498	16.6611	17.4549	16.5872	17.5353	16.2672	17.2283	36	36	36	43.9	43.9	43.9	99.984	0	323.31	50672000
O76094	SRP72	Signal recognition particle subunit SRP72 (SRP72) (Signal recognition particle 72 kDa protein)		0.0556296	-0.108172		0.00248595	-0.00385496		0.0566267	0.104317		15.0652	15.3432	14.7407	12.2085	10.8753	16.1194	13.9864	12.6546	14.987	12.2062	14.9307	14.2226	14.1255	14.784	13.2936	14.375	13.3625	15.6189	12.1638	15.0693	15.1166	15.6399	12.4346	15.015	13.8741	13.7271	13.9134	5	5	5	9.7	9.7	9.7	74.605	0	12.053	942410
O94776	MTA2 MTA1L1 PID	Metastasis-associated protein MTA2 (Metastasis-associated 1-like 1) (MTA1-L1 protein) (p53 target protein in deacetylase complex)		0.497421	-0.542324		1.14992	-1.0287		0.383588	-0.486373		15.6415	16.1577	16.0881	14.8342	14.92	16.1324	14.4001	12.5767	16.3777	15.4169	14.4712	12.2829	15.0001	13.9614	14.4127	14.5933	16.2909	16.3215	16.0015	16.805	16.1847	16.146	14.9339	16.0405	13.4397	16.2592	16.1989	8	8	8	15.9	15.9	15.9	75.022	0	15.666	2602800
O94804	STK10 LOK	Serine/threonine-protein kinase 10 (EC 2.7.11.1) (Lymphocyte-oriented kinase)		1.31913	-0.316438	+	0.0324471	0.0119452		1.17597	0.328383		15.7655	16.2108	15.5929	16.1411	15.5534	15.9638	15.0537	15.3271	15.9602	16.3259	16.156	15.459	15.577	16.0219	16.2607	16.2807	16.2906	16.152	15.8462	16.3111	16.3096	16.3751	15.9451	15.9095	15.9049	15.8125	16.0024	20	20	18	25	25	22.9	112.13	0	177.01	11641000
O94826	TOMM70 KIAA0719 TOM70 TOMM70A	Mitochondrial import receptor subunit TOM70 (Mitochondrial precursor proteins import receptor) (Translocase of outer membrane 70 kDa subunit) (Translocase of outer mitochondrial membrane protein 70)		0.272331	0.0774549		0.896745	0.209553		0.680258	0.132098		15.3703	15.5622	15.227	15.3275	15.4327	15.4195	14.9425	15.2572	15.0737	15.3155	15.2091	15.4436	15.4154	15.1394	15.2933	15.9364	15.5532	15.4955	15.7648	15.5761	15.2117	15.1396	15.1074	14.7689	15.0356	14.9435	15.3678	12	12	12	33.1	33.1	33.1	67.454	0	135.25	5641600
O94874	UFL1 KIAA0776 MAXER NLBP RCAD	E3 UFM1-protein ligase 1 (EC 2.3.2.-) (E3 UFM1-protein transferase 1) (Multiple alpha-helix protein located at ER) (Novel LZAP-binding protein) (Regulator of C53/LZAP and DDRGK1)		0.236676	-0.161118		0.694556	-0.290766		0.202963	-0.129648		15.6421	15.7822	16.0734	14.6082	14.7446	15.7887	14.6482	14.3973	15.9739	15.2432	14.5971	14.844	15.384	15.0792	15.6785	14.7468	15.182	15.7369	14.3951	15.047	15.7649	15.9648	16.1057	15.1782	15.6319	15.4721	15.5491	6	6	6	9.8	9.8	9.8	89.594	0	8.599	3446000
O94886	TMEM63A KIAA0489 KIAA0792	CSC1-like protein 1 (Transmembrane protein 63A)		1.56843	-0.499253	+	0.637035	0.218147		2.47578	0.7174	+	15.4575	15.3491	14.2567	15.1784	14.8074	14.8863	13.9647	15.1966	14.8743	15.615	15.9032	15.7132	16.1198	15.6243	15.4324	15.9425	15.0242	15.0528	15.9102	15.3728	15.242	15.0143	15.6944	15.4643	15.8097	15.0384	14.9179	5	5	5	6.8	6.8	6.8	92.125	0	13.268	3214200
O94903	PLPBP PROSC	Pyridoxal phosphate homeostasis protein (PLP homeostasis protein) (Proline synthase co-transcribed bacterial homolog protein) (Pyridoxal phosphate-binding protein)		0.523878	-0.321786		1.3896	0.191462	+	0.964014	0.513248		14.9062	15.635	15.6264	14.3557	14.5409	15.3195	13.2572	14.2808	16.1274	14.9721	15.6724	15.3242	15.3433	15.4306	15.4626	15.3983	15.5868	15.4778	15.1533	15.0795	15.6129	15.1046	15.1825	15.3377	15.129	15.1447	15.2008	6	6	6	25.1	25.1	25.1	30.344	0	20.892	3730200
O94905	ERLIN2 C8orf2 SPFH2 UNQ2441/PRO5003/PRO9924	Erlin-2 (Endoplasmic reticulum lipid raft-associated protein 2) (Stomatin-prohibitin-flotillin-HflC/K domain-containing protein 2) (SPFH domain-containing protein 2)		0.641933	0.240563		0.0100218	0.0070946		0.412592	-0.233469		15.9959	15.3438	15.7938	15.902	16.0532	15.7766	15.7535	14.5811	15.476	15.6599	16.3106	15.4698	15.8027	15.3585	15.7791	14.0426	15.2135	14.938	14.9191	14.679	15.5218	15.4585	15.7129	15.485	15.4492	15.6757	15.6096	3	3	2	10.3	10.3	6.8	37.839	0	9.3682	2978100
O94906	PRPF6 C20orf14	Pre-mRNA-processing factor 6 (Androgen receptor N-terminal domain-transactivating protein 1) (ANT-1) (PRP6 homolog) (U5 snRNP-associated 102 kDa protein) (U5-102 kDa protein)		0.365275	-0.392847		0.689442	-0.433455		0.0274443	-0.0406073		13.7555	14.5168	14.6856	12.8426	12.3401	14.8932	12.8157	10.9563	14.6147	12.7277	13.6698	13.4298	13.4071	12.0558	13.0233	14.5491	14.5135	13.679	13.5319	14.6731	14.0998	14.1663	13.0576	14.2998	13.1054	13.6425	14.3799	2	2	2	3.3	3.3	3.3	106.92	0	25.142	763620
O94919	ENDOD1 KIAA0830	Endonuclease domain-containing 1 protein (EC 3.1.30.-)		0.144033	-0.0971239		3.11956	0.605893	+	2.05326	0.703017	+	17.657	17.7707	16.2935	17.2453	17.4388	17.2459	16.6239	18.6426	16.9824	18.0659	18.1267	18.0548	18.1234	18.2729	17.8371	18.1425	17.9277	17.6762	18.3581	17.3731	17.0106	17.5171	17.3909	17.1149	17.4827	17.0804	17.4465	15	15	15	35.4	35.4	35.4	55.016	0	159.14	40563000
O94925	GLS GLS1 KIAA0838	Glutaminase kidney isoform, mitochondrial (GLS) (EC 3.5.1.2) (K-glutaminase) (L-glutamine amidohydrolase) [Cleaved into: Glutaminase kidney isoform, mitochondrial 68 kDa chain; Glutaminase kidney isoform, mitochondrial 65 kDa chain]		0.542822	-0.148667		0.850859	-0.149861		0.00279911	-0.00119379		15.5644	15.9288	15.9248	15.2754	15.2106	15.8523	15.5203	15.2776	16.2778	15.7118	15.2362	15.9367	15.5168	15.5109	15.4507	15.7543	15.9595	15.7444	15.7116	15.852	15.8051	15.9942	15.6359	15.6812	15.6395	15.7273	16.1231	8	8	8	17.6	17.6	17.6	73.46	0	115.08	8537000
O94973	AP2A2 ADTAB CLAPA2 HIP9 HYPJ KIAA0899	AP-2 complex subunit alpha-2 (100 kDa coated vesicle protein C) (Adaptor protein complex AP-2 subunit alpha-2) (Adaptor-related protein complex 2 subunit alpha-2) (Alpha-adaptin C) (Alpha2-adaptin) (Clathrin assembly protein complex 2 alpha-C large chain) (Huntingtin yeast partner J) (Huntingtin-interacting protein 9) (HIP-9) (Huntingtin-interacting protein J) (Plasma membrane adaptor HA2/AP2 ada…		0.60403	0.578501		0.440335	0.354727		0.247025	-0.223774		14.5203	12.7815	14.3088	13.4267	11.9899	13.6251	13.4597	12.1967	15.0152	13.6858	13.8136	12.9703	13.488	13.4102	12.3884	12.7596	13.004	13.7899	11.6196	11.1224	13.7627	12.7848	13.5337	13.628	13.6728	13.7768	12.2166	8	5	5	12.1	7.2	7.2	103.96	0	9.743	497710
O94979	SEC31A KIAA0905 SEC31L1 HSPC275 HSPC334	Protein transport protein Sec31A (ABP125) (ABP130) (SEC31-like protein 1) (SEC31-related protein A) (Web1-like protein)		0.695287	-0.30028		0.180515	0.0728741		1.0757	0.373155		16.0681	16.3977	16.3137	15.6292	14.6967	16.3327	15.8409	15.8006	16.3465	16.1614	16.1884	16.218	16.3946	16.22	15.8012	16.627	16.6944	16.4795	16.5483	16.346	16.4555	16.1299	15.2485	16.1619	16.3745	16.259	16.6051	16	16	16	18.9	18.9	18.9	133.01	0	192.49	11771000
O95140	MFN2 CPRP1 KIAA0214	Mitofusin-2 (EC 3.6.5.-) (Transmembrane GTPase MFN2)		0.0396142	-0.0409522		0.833945	0.464008		0.972846	0.50496		13.3887	15.1955	13.1685	14.5336	14.2349	13.8621	13.9645	15.4038	13.6929	14.6352	14.5066	14.9128	15.293	15.0529	13.9912	14.1834	15.0701	14.344	15.9231	14.1755	14.2111	13.6948	13.8025	13.719	14.3767	13.1467	14.7637	5	5	5	9.6	9.6	9.6	86.401	0	28.916	1907000
O95166	GABARAP FLC3B HT004	Gamma-aminobutyric acid receptor-associated protein (GABA(A) receptor-associated protein) (MM46)		0.153709	-0.202496		0.106863	-0.0942074		0.0772835	0.108288		14.9829	14.8026	14.8208	12.5065	13.4231	14.6266	14.2135	10.7637	13.9092	14.2089	13.8448	12.8732	13.3376	13.3794	14.0388	14.6853	13.5473	15.1082	13.4682	14.268	15.1545	14.3168	13.4998	14.6307	14.2169	13.4757	12.8407	1	1	1	9.4	9.4	9.4	13.918	0.0030581	2.419	550380
O95169	NDUFB8	NADH dehydrogenase [ubiquinone] 1 beta subcomplex subunit 8, mitochondrial (Complex I-ASHI) (CI-ASHI) (NADH-ubiquinone oxidoreductase ASHI subunit)		0.0756732	-0.0991461		0.477855	-0.235544		0.117934	-0.136398		16.2077	16.5168	16.7939	15.9142	16.421	16.02	15.3722	12.5003	16.3441	15.8738	15.3289	16.0289	15.6445	15.3151	16.0591	15.6342	15.3688	15.6093	16.4758	15.5549	15.8883	16.112	16.6893	16.0728	15.8886	15.8839	14.4169	4	4	4	31.2	31.2	31.2	21.766	0	10.102	3091100
O95197	RTN3 ASYIP NSPL2	Reticulon-3 (Homolog of ASY protein) (HAP) (Neuroendocrine-specific protein-like 2) (NSP-like protein 2) (Neuroendocrine-specific protein-like II) (NSP-like protein II) (NSPLII)		0.0369332	-0.0209198		0.403985	0.16466		0.336771	0.18558		17.9885	18.007	17.5188	18.4147	17.0098	17.632	16.8996	18.4152	17.651	18.2331	18.6325	18.1578	17.818	18.1514	18.2793	17.3097	17.4138	17.2113	17.8886	17.817	17.5579	17.5583	18.2429	17.9938	17.6234	17.6691	17.3739	3	3	3	5	5	5	112.61	0	84.834	12925000
O95202	LETM1	Mitochondrial proton/calcium exchanger protein (Electroneutral mitochondrial K(+)/H(+)exchanger) (KHE) (Leucine zipper-EF-hand-containing transmembrane protein 1)		2.34163	-0.661307	+	0.562156	-0.177831		1.37676	0.483477	+	14.9402	15.3369	14.1945	13.8182	14.6521	14.6217	13.6691	14.2312	14.7074	14.2185	14.7649	15.0716	15.0292	14.9098	14.6162	15.2162	15.5351	15.1611	15.5428	15.2823	14.8584	15.3091	14.7355	14.8207	15.2585	15.0073	15.3083	4	4	4	7.2	7.2	7.2	83.353	0	35.253	2246800
O95232	LUC7L3 CREAP1 CROP O48	Luc7-like protein 3 (Cisplatin resistance-associated-overexpressed protein) (Luc7A) (Okadaic acid-inducible phosphoprotein OA48-18) (cAMP regulatory element-associated protein 1) (CRE-associated protein 1) (CREAP-1)		1.24711	-0.640805		0.100985	-0.0574857		1.10883	0.583319		14.059	14.0412	14.0247	13.1082	12.2676	14.3473	12.0771	13.2645	13.5471	13.2022	14.0176	14.168	14.0628	13.6156	14.0975	13.7345	14.7921	14.2964	13.5161	14.5116	14.4824	14.4793	13.3472	13.8165	13.8315	13.9762	14.5434	2	2	2	5.8	5.8	5.8	51.466	0	56.084	866710
O95260	ATE1	Arginyl-tRNA--protein transferase 1 (Arginyltransferase 1) (R-transferase 1) (EC 2.3.2.8) (Arginine-tRNA--protein transferase 1)		0.531502	-0.251697		0.110911	0.072429		0.752876	0.324126		13.6372	13.0278	14.1787	13.338	14.5338	13.8609	14.0049	13.854	13.5989	15.1318	13.9599	14.1802	14.223	13.8578	13.7442	14.3884	14.2517	13.2143	14.4188	14.4513	13.3837	14.0765	14.546	12.9684	13.9805	14.0918	14.3824	3	3	3	9.1	9.1	9.1	59.09	0	11.327	561560
O95292	VAPB UNQ484/PRO983	Vesicle-associated membrane protein-associated protein B/C (VAMP-B/VAMP-C) (VAMP-associated protein B/C) (VAP-B/VAP-C)		1.07249	-0.500775		1.21242	0.425925		2.92743	0.9267	+	15.5763	15.4728	14.8372	13.9397	14.3307	15.8608	14.8319	15.3677	14.9874	15.9819	15.419	15.8973	16.0832	15.6347	15.8104	16.653	16.0933	15.972	16.3805	16.0858	15.7468	15.6754	15.3544	15.2849	15.0601	14.5943	15.5292	6	5	5	35	30	30	27.228	0	24.198	3681500
O95295	SNAPIN BLOC1S7 SNAP25BP SNAPAP	SNARE-associated protein Snapin (Biogenesis of lysosome-related organelles complex 1 subunit 7) (BLOC-1 subunit 7) (Synaptosomal-associated protein 25-binding protein) (SNAP-associated protein)		0.783597	-0.647651		0.860572	-0.557472		0.0750598	0.0901784		14.0273	14.0421	13.1812	11.923	10.9242	14.3292	13.4972	13.3987	13.1294	13.9547	12.8463	12.4954	12.2696	13.015	13.6014	13.7164	12.7955	14.5696	12.8169	14.7034	14.5854	14.456	13.1751	14.4308	13.9156	12.9911	13.2068	1	1	1	15.4	15.4	15.4	14.874	0	25.887	385820
O95298	NDUFC2 HLC1	NADH dehydrogenase [ubiquinone] 1 subunit C2 (Complex I-B14.5b) (CI-B14.5b) (Human lung cancer oncogene 1 protein) (HLC-1) (NADH-ubiquinone oxidoreductase subunit B14.5b)		0.241601	-0.192855		0.12787	-0.156945		0.0283592	0.0359101		15.2118	15.2443	14.9258	14.3822	14.6148	15.0914	14.6985	13.2132	14.8653	15.2086	15.1775	15.8071	14.7834	15.0028	15.8847	15.1285	13.2904	12.2877	12.9161	15.7113	15.1261	14.7952	15.0533	15.0828	14.8104	15.3795	15.1084	1	1	1	10.1	10.1	10.1	14.187	0.00072464	3.4418	1044800
O95299	NDUFA10	NADH dehydrogenase [ubiquinone] 1 alpha subcomplex subunit 10, mitochondrial (Complex I-42kD) (CI-42kD) (NADH-ubiquinone oxidoreductase 42 kDa subunit)		2.89703	-0.514621	+	0.957303	-0.126101		1.93939	0.38852	+	16.1112	16.3553	15.6371	15.7196	15.1357	16.0723	15.7656	15.5643	16.1005	16.1499	16.0745	16.0637	16.1756	16.5218	15.9965	16.2274	16.3882	16.3608	16.5209	16.4261	16.2	16.4121	16.1839	16.384	16.5258	16.1718	16.2687	7	7	7	23.9	23.9	23.9	40.75	0	24.939	6988800
O95319	CELF2 BRUNOL3 CUGBP2 ETR3 NAPOR	CUGBP Elav-like family member 2 (CELF-2) (Bruno-like protein 3) (CUG triplet repeat RNA-binding protein 2) (CUG-BP2) (CUG-BP- and ETR-3-like factor 2) (ELAV-type RNA-binding protein 3) (ETR-3) (Neuroblastoma apoptosis-related RNA-binding protein) (hNAPOR) (RNA-binding protein BRUNOL-3)		0.321996	-0.123087		0.143826	-0.0511875		0.155447	0.0718992		16.4143	16.2293	16.6727	15.925	15.733	16.1687	16.1196	15.1691	16.3251	15.9589	16.1601	15.854	16.1324	15.6944	16.0714	16.2009	16.6932	16.6386	15.7974	16.3647	16.5547	16.2504	15.8562	16.2617	16.0416	16.342	16.3957	9	9	9	20.9	20.9	20.9	54.284	0	104.86	8313100
O95336	PGLS	6-phosphogluconolactonase (6PGL) (EC 3.1.1.31)		0.697014	0.309873		0.085443	0.044427		0.791085	-0.265446		17.0305	16.7102	17.4251	17.6128	16.8528	17.3595	17.8062	16.3332	17.3667	17.0521	16.915	17.0144	17.227	16.7	17.2613	16.4251	16.8054	16.7078	16.5151	15.685	16.9342	16.764	17.4942	17.1386	17.0742	17.0509	17.052	10	10	10	57	57	57	27.547	0	34.996	20806000
O95352	ATG7 APG7L	Ubiquitin-like modifier-activating enzyme ATG7 (ATG12-activating enzyme E1 ATG7) (Autophagy-related protein 7) (APG7-like) (hAGP7) (Ubiquitin-activating enzyme E1-like protein)		1.08417	-0.829985		0.00716209	-0.00536548		1.05848	0.824619		14.4091	14.2661	15.0593	12.0715	12.4446	13.872	14.0576	11.3147	13.2775	13.6337	15.5352	14.421	14.0375	14.2371	14.0958	14.1922	14.4179	13.6234	14.6389	13.9102	15.3969	13.7084	14.0375	14.1614	13.8523	14.0043	14.5321	4	4	4	8	8	8	77.959	0	7.5774	858920
O95372	LYPLA2 APT2	Acyl-protein thioesterase 2 (APT-2) (EC 3.1.2.-) (Lysophospholipase II) (LPL-II) (LysoPLA II) (Palmitoyl-protein hydrolase) (EC 3.1.2.22)		0.442106	-0.216452		0.361934	-0.306907		0.0800101	-0.0904548		16.2017	17.3659	16.6478	16.6749	15.5409	16.9592	16.7184	16.4915	17.5937	14.8758	17.2068	17.1637	16.3615	16.004	15.0254	17.2023	17.8975	17.6429	17.2142	17.1938	17.0835	16.6826	16.494	16.5788	16.5898	16.9129	17.3926	5	5	5	33.8	33.8	33.8	24.737	0	22.847	5986700
O95373	IPO7 RANBP7	Importin-7 (Imp7) (Ran-binding protein 7) (RanBP7)		0.446095	-0.199021		0.454306	0.18958		1.00213	0.388601		14.9536	15.1591	15.0148	14.4202	14.855	14.8464	15.5712	16.0285	14.5613	15.0836	15.0956	15.2394	15.7512	15.1801	15.3931	16.3455	15.8068	15.012	15.9117	15.8411	14.8051	14.9612	15.2913	15.1098	15.2413	14.9147	15.125	13	13	13	17.6	17.6	17.6	119.52	0	53.508	4024400
O95379	TNFAIP8	Tumor necrosis factor alpha-induced protein 8 (TNF alpha-induced protein 8) (Head and neck tumor and metastasis-related protein) (MDC-3.13) (NF-kappa-B-inducible DED-containing protein) (NDED) (SCC-S2) (TNF-induced protein GG2-1)		0.910007	-0.404667		0.979494	-0.901232		0.414635	-0.496565		15.2199	15.9113	15.4972	14.5965	14.8676	15.3333	14.6834	14.1495	13.8593	15.2564	11.7803	11.7086	14.8561	14.8783	15.0045	15.7069	15.4111	15.0465	15.2616	15.3495	16.0237	15.1614	15.044	14.7521	15.2313	15.3716	15.5648	2	2	2	11.6	11.6	11.6	23.003	0	4.9784	1571300
O95433	AHSA1 C14orf3 HSPC322	Activator of 90 kDa heat shock protein ATPase homolog 1 (AHA1) (p38)		0.0847413	0.198952		0.847292	1.18169		1.02411	0.982735		15.7099	15.0393	15.6672	11.9473	13.898	12.6762	15.1879	14.0113	16.3342	14.2139	16.3654	16.1297	16.0532	15.1924	15.5546	15.9869	14.4138	15.4059	15.5913	15.8403	9.60192	16.1846	12.3705	14.7461	14.2754	16.2357	13.8349	3	3	3	12.1	12.1	12.1	38.274	0	23.19	2107300
O95466	FMNL1 C17orf1 C17orf1B FMNL FRL1	Formin-like protein 1 (CLL-associated antigen KW-13) (Leukocyte formin)		0.719448	-0.539634		0.820151	-0.332534		0.223359	0.207101		16.1991	15.9265	16.352	15.8985	15.3061	16.1308	15.902	13.0576	16.7357	15.4741	16.1141	16.0575	15.597	15.6834	15.8543	15.6239	16.8875	16.0803	15.2585	16.4031	16.6021	16.6382	15.6121	16.1548	16.3992	16.6771	16.6198	20	20	20	20.8	20.8	20.8	121.85	0	70.841	14049000
O95479	H6PD GDH	GDH/6PGL endoplasmic bifunctional protein [Includes: Hexose-6-phosphate dehydrogenase (Glucose 1-dehydrogenase) (GDH) (EC 1.1.1.47) (Glucose-6-phosphate dehydrogenase) (EC 1.1.1.363); 6-phosphogluconolactonase (6PGL) (EC 3.1.1.31)]		1.24264	-0.673983		0.257496	0.231782		1.27397	0.905765		13.559	12.9855	12.8984	11.8344	11.7345	13.0868	12.9272	11.0202	12.9206	12.3421	14.1912	14.1411	13.3216	12.4443	13.3373	12.9014	15.5164	12.9228	12.2649	13.0517	13.6946	13.3866	12.5896	13.5304	13.0159	13.9545	13.5442	3	3	3	5.3	5.3	5.3	88.892	0	18.095	475040
O95563	MPC2 BRP44	Mitochondrial pyruvate carrier 2 (Brain protein 44)		1.13568	-0.568392		0.0844118	0.0294578		1.15733	0.59785		14.1686	13.9677	14.1134	13.0223	11.734	14.1124	12.4954	13.6866	13.9002	14.3356	13.5542	13.6019	13.9627	14.152	14.2014	14.4391	13.9426	14.3918	13.8663	13.9988	14.3478	14.0086	14.3383	14.1726	14.0165	13.768	13.7993	1	1	1	9.4	9.4	9.4	14.279	0	5.944	505000
O95571	ETHE1 HSCO	Persulfide dioxygenase ETHE1, mitochondrial (EC 1.13.11.18) (Ethylmalonic encephalopathy protein 1) (Hepatoma subtracted clone one protein) (Sulfur dioxygenase ETHE1)		1.10102	-0.484876		0.360928	-0.214551		0.486255	0.270326		15.5422	16.3881	16.0478	14.4279	15.635	15.87	15.5964	15.643	16.0187	15.6955	16.1991	15.7842	15.8852	15.8617	14.8211	16.4097	16.9973	15.9483	16.4925	16.327	16.2564	15.9818	14.855	16.0555	16.4853	16.2691	16.8105	6	6	6	51.6	51.6	51.6	27.873	0	49.378	5283800
O95573	ACSL3 ACS3 FACL3 LACS3	Fatty acid CoA ligase Acsl3 (Arachidonate--CoA ligase) (EC 6.2.1.15) (Long-chain acyl-CoA synthetase 3) (LACS 3) (Long-chain-fatty-acid--CoA ligase 3) (EC 6.2.1.3) (Medium-chain acyl-CoA ligase Acsl3) (EC 6.2.1.2)		0.809921	-0.511599		0.00491643	-0.0054884		0.490336	0.506111		14.3815	14.4228	14.0656	13.8153	11.203	14.2485	14.0654	13.8008	13.9453	14.3751	14.3073	14.393	15.2322	11.4939	14.4171	14.4448	15.3536	14.4861	14.8062	14.3988	14.4337	14.3173	14.4774	13.9401	13.9791	14.133	14.067	3	2	2	5.8	3.3	3.3	80.419	0	4.8972	841150
O95671	ASMTL	Probable bifunctional dTTP/UTP pyrophosphatase/methyltransferase protein [Includes: dTTP/UTP pyrophosphatase (dTTPase/UTPase) (EC 3.6.1.9) (Nucleoside triphosphate pyrophosphatase) (Nucleotide pyrophosphatase) (Nucleotide PPase); N-acetylserotonin O-methyltransferase-like protein (ASMTL) (EC 2.1.1.-)]		0.63037	-0.808896		0.68675	0.676528		2.04511	1.48542	+	14.7427	13.8359	14.4226	13.3784	10.49	12.0059	12.2913	12.791	14.1605	14.1075	14.7133	14.9899	15.0515	14.5863	13.3354	14.3281	15.3907	14.9844	15.1504	14.3231	14.7239	14.6969	13.3729	14.6672	14.1093	13.908	10.4467	4	4	4	9.8	9.8	9.8	68.856	0	34.773	1107300
O95674	CDS2	Phosphatidate cytidylyltransferase 2 (EC 2.7.7.41) (CDP-DAG synthase 2) (CDP-DG synthase 2) (CDP-diacylglycerol synthase 2) (CDS 2) (CDP-diglyceride pyrophosphorylase 2) (CDP-diglyceride synthase 2) (CTP:phosphatidate cytidylyltransferase 2)		1.5466	-1.30825	+	3.39377	0.628924	+	2.60304	1.93717	+	15.7729	15.6536	12.3622	14.9344	13.0039	15.0174	11.2482	15.209	14.5094	16.2625	16.0862	15.8095	16.4126	16.3716	16.4226	16.0823	16.1017	15.5965	15.4871	16.1386	15.7064	15.6275	15.2984	15.0961	15.5549	15.1436	15.4327	5	5	5	17.1	17.1	17.1	51.417	0	47.248	3016100
O95747	OXSR1 KIAA1101 OSR1	Serine/threonine-protein kinase OSR1 (EC 2.7.11.1) (Oxidative stress-responsive 1 protein)		1.00535	-0.247026		0.783504	-0.170277		0.219902	0.0767495		14.9567	15.0792	15.1236	14.7713	15.0666	15.1517	15.1543	14.3069	15.6108	14.7781	14.8707	15.1269	14.8032	14.9932	15.3117	15.3203	15.1952	15.5125	14.9236	15.352	15.3799	15.5778	15.6333	15.0394	15.1147	15.2647	15.1589	9	9	8	20.9	20.9	19	58.022	0	31.197	4778500
O95758	PTBP3 ROD1	Polypyrimidine tract-binding protein 3 (Regulator of differentiation 1) (Rod1)		2.6197	-1.20885	+	1.02718	-0.998874		0.137037	0.209971		14.0816	14.8535	14.1964	12.8541	12.6262	13.4916	13.2859	12.4569	14.2835	9.97585	13.9564	14.215	13.8917	13.0533	13.9487	14.4908	15.1431	15.3447	14.291	15.2776	15.0786	14.6707	13.6572	14.9475	14.4509	15.2285	15.4075	6	4	4	13.6	10.3	10.3	59.689	0	43.31	1492600
O95777	LSM8	U6 snRNA-associated Sm-like protein LSm8		1.83085	-1.5591	+	0.774315	-0.772512		0.634268	0.786592		13.6086	11.956	15.5267	11.3331	13.0275	12.5417	13.9262	10.9385	13.1459	13.1074	12.9777	12.8159	12.612	14.1087	12.2847	13.7747	15.6385	15.764	13.7784	13.5271	14.1463	15.857	13.7332	14.0936	15.4255	13.6287	15.8464	2	2	2	27.1	27.1	27.1	10.403	0	19.565	591850
O95782	AP2A1 ADTAA CLAPA1	AP-2 complex subunit alpha-1 (100 kDa coated vesicle protein A) (Adaptor protein complex AP-2 subunit alpha-1) (Adaptor-related protein complex 2 subunit alpha-1) (Alpha-adaptin A) (Alpha1-adaptin) (Clathrin assembly protein complex 2 alpha-A large chain) (Plasma membrane adaptor HA2/AP2 adaptin alpha A subunit)		0.203694	-0.053894		0.583466	0.133243		1.23656	0.187137		16.4637	16.7375	16.3786	16.2156	16.2776	16.2922	16.3028	16.5213	16.6384	16.6335	16.4753	16.519	16.6616	16.4528	16.534	16.8487	17.0247	16.3622	17.0923	16.6548	16.2576	16.4384	16.1977	16.2848	16.5264	16.3625	16.4983	18	18	15	24.6	24.6	19.9	107.54	0	88.943	14956000
O95786	RIGI DDX58	Antiviral innate immune response receptor RIG-I (ATP-dependent RNA helicase DDX58) (EC 3.6.4.13) (DEAD box protein 58) (RIG-I-like receptor 1) (RLR-1) (RNA sensor RIG-I) (Retinoic acid-inducible gene 1 protein) (RIG-1) (Retinoic acid-inducible gene I protein) (RIG-I)		0.243927	-0.321443		0.11474	-0.194414		0.0779398	0.12703		13.9235	13.8312	14.1258	12.7977	11.9169	12.8487	12.5497	11.1327	14.1532	11.6302	13.5766	13.9414	13.1362	13.3595	11.7548	12.6001	12.041	16.3828	10.9869	12.7755	15.779	14.2565	13.3473	13.2317	13.3961	13.641	12.7584	5	5	5	6.8	6.8	6.8	106.6	0	19.882	960370
O95810	CAVIN2 SDPR	Caveolae-associated protein 2 (Cavin-2) (PS-p68) (Phosphatidylserine-binding protein) (Serum deprivation-response protein)		0.00659899	0.0029886		2.11438	0.335025	+	1.44253	0.332036	+	19.4819	19.4677	19.0107	19.6634	19.6689	19.6456	20.092	20.1713	19.1118	20.1818	20.0039	19.7695	19.8977	19.8227	20.0335	20.1915	19.578	19.8233	19.9857	19.6234	19.3699	19.5358	19.9438	19.361	19.7803	19.3926	19.2941	17	17	17	44.7	44.7	44.7	47.173	0	323.31	132290000
O95831	AIFM1 AIF PDCD8	Apoptosis-inducing factor 1, mitochondrial (EC 1.6.99.-) (Programmed cell death protein 8)		0.283894	-0.0658749		0.0356351	-0.00944826		0.261684	0.0564267		16.113	16.2117	16.36	15.8482	15.8771	16.2355	16.3145	15.9126	16.3555	16.3557	16.0642	16.2534	16.2514	16.3384	16.2325	16.0496	15.8232	16.3676	15.6889	16.2298	16.3765	16.3823	16.1248	16.4086	16.2194	16.2053	16.1854	16	16	16	32.8	32.8	32.8	66.9	0	41.8	12990000
O95834	EML2 EMAP2 EMAPL2	Echinoderm microtubule-associated protein-like 2 (EMAP-2) (HuEMAP-2)		0.205925	0.141127		1.81093	0.685247	+	1.79273	0.544119	+	15.9242	15.3297	15.4567	15.6394	14.4312	16.0162	15.5175	16.0958	15.7686	15.7149	16.0532	16.1657	16.1371	15.7639	16.1978	16.8462	16.3221	15.8754	16.3664	15.8215	15.8445	14.2519	15.7867	15.4596	15.5985	14.4761	15.304	9	9	9	23.4	23.4	23.4	70.678	0	29.676	6688400
O95837	GNA14	Guanine nucleotide-binding protein subunit alpha-14 (G alpha-14) (G-protein subunit alpha-14)		0.138022	0.102491		2.73256	0.812306	+	2.21432	0.709815	+	16.2393	15.69	14.6661	15.8108	15.398	15.9783	15.6737	16.5612	14.7702	16.4386	15.9517	16.4105	16.6204	16.5467	16.2782	16.6157	16.3683	15.9459	16.8924	15.7315	15.4898	15.527	15.8426	15.0315	14.9317	14.9863	15.4324	3	1	1	9	3.7	3.7	41.57	0	19.869	2375400
O95861	BPNT1	3'(2'),5'-bisphosphate nucleotidase 1 (EC 3.1.3.7) (3'-phosphoadenosine 5'-phosphate phosphatase) (PAP phosphatase) (Bisphosphate 3'-nucleotidase 1) (BPntase 1) (HsPIP) (Inositol-polyphosphate 1-phosphatase) (EC 3.1.3.57)		1.31036	-0.314703	+	0.245813	-0.0704462		0.795895	0.244257		15.5869	15.8794	15.6921	15.3244	14.8152	15.7335	15.6524	15.0504	16.0379	15.552	15.137	15.7736	15.8385	15.6749	16.019	16.1814	15.9399	15.8544	16.0673	16.0259	15.8475	15.7835	15.7178	15.9182	15.8812	15.3999	15.9634	6	6	6	29.9	29.9	29.9	33.392	0	30.203	5037400
O95865	DDAH2 DDAH G6A NG30	Putative hydrolase DDAH2 (EC 3.-.-.-) (DDAHII) (Inactive N(G),N(G)-dimethylarginine dimethylaminohydrolase 2) (DDAH-2) (Inactive dimethylarginine dimethylaminohydrolase 2) (Protein G6a) (S-phase protein)		0.103555	-0.030133		0.489132	0.0934621		0.586946	0.123595		15.0896	15.4433	15.9737	15.3431	15.6662	15.529	15.6694	15.4045	15.2809	15.4972	15.468	15.8809	15.5039	15.6229	15.5796	15.963	15.5159	15.4808	15.8173	15.6202	15.4895	15.242	15.4781	15.1603	15.6138	15.6427	15.607	4	4	4	24.2	24.2	24.2	29.644	0	18.368	3846700
O95866	MPIG6B C6orf25 G6B G6B-B	Megakaryocyte and platelet inhibitory receptor G6b (Protein G6b)		1.10573	0.303089		0.645367	0.316071		0.0176482	0.0129812		18.786	18.7823	18.8534	19.2797	18.5381	18.989	19.2721	19.0017	18.1347	19.1661	18.8458	19.1197	19.1744	19.3818	19.663	18.8098	17.4416	18.1514	18.7199	18.5062	18.1678	18.4025	19.179	18.6125	18.7893	18.141	18.391	7	7	7	30.3	30.3	30.3	26.163	0	85.787	47865000
O95870	ABHD16A BAT5 G5 NG26 PP199	Phosphatidylserine lipase ABHD16A (EC 3.1.-.-) (Alpha/beta hydrolase domain-containing protein 16A) (Abhydrolase domain-containing protein 16A) (HLA-B-associated transcript 5) (hBAT5) (Monoacylglycerol lipase ABHD16A) (EC 3.1.1.23) (Protein G5)		0.595685	-0.60262		1.40252	0.558943	+	1.57057	1.16156	+	16.3602	16.6045	16.026	16.0568	13.632	15.2825	13.4078	17.2281	14.1266	16.5898	16.2141	16.5649	16.5152	16.5759	16.5949	17.2499	16.9202	15.9536	17.2509	16.7224	16.1341	15.2937	15.4446	15.9745	15.8628	15.3371	16.1278	14	14	14	33.9	33.9	33.9	63.243	0	90.731	11197000
O95881	TXNDC12 TLP19 UNQ713/PRO1376	Thioredoxin domain-containing protein 12 (EC 1.8.4.2) (Endoplasmic reticulum resident protein 18) (ER protein 18) (ERp18) (Endoplasmic reticulum resident protein 19) (ER protein 19) (ERp19) (Thioredoxin-like protein p19) (hTLP19)		0.645504	0.229612		1.02602	0.203216		0.0473932	-0.0263963		15.9244	15.4241	16.2446	15.8059	15.917	16.285	16.3646	14.763	15.3865	16.0873	15.9779	15.3889	15.6929	15.5097	15.8004	16.2388	15.7686	15.4128	15.7389	15.3479	15.5077	15.5379	15.5868	15.4641	15.3453	15.6819	15.838	4	4	4	30.8	30.8	30.8	19.206	0	18.164	3011600
O95989	NUDT3 DIPP DIPP1	Diphosphoinositol polyphosphate phosphohydrolase 1 (DIPP-1) (EC 3.6.1.52) (Diadenosine hexaphosphate hydrolase) (Ap6A hydrolase) (EC 3.6.1.61) (Endopolyphosphatase) (EC 3.6.1.10) (Nucleoside diphosphate-linked moiety X motif 3) (Nudix motif 3) (m7GpppN-mRNA hydrolase) (EC 3.6.1.62) (m7GpppX diphosphatase) (EC 3.6.1.59)		0.919774	-0.886694		0.223263	-0.173654		0.716897	0.71304		14.7176	15.8042	15.2994	12.2625	15.7085	14.7147	13.1028	16.8329	13.7092	15.2345	14.9155	14.8006	15.251	15.0771	15.1062	16.6063	16.294	15.284	16.9349	15.9772	15.5659	14.2578	15.0357	15.3983	15.737	15.2222	16.0032	4	4	4	35.5	35.5	35.5	19.471	0	25.275	2978100
O96000	NDUFB10	NADH dehydrogenase [ubiquinone] 1 beta subcomplex subunit 10 (Complex I-PDSW) (CI-PDSW) (NADH-ubiquinone oxidoreductase PDSW subunit)		0.286604	-0.091353		0.673306	-0.44605		0.495496	-0.354697		15.218	15.2101	14.6151	15.0185	14.6772	15.3117	15.4	14.7592	14.7271	15.1825	14.5147	14.6995	14.6719	15.174	12.1171	15.0188	14.9089	15.4572	14.9742	15.2207	15.1204	15.5009	15.4195	15.1273	14.942	14.8662	14.5878	3	3	3	20.9	20.9	20.9	20.776	0	20.165	1815600
O96008	TOMM40 C19orf1 PEREC1 TOM40	Mitochondrial import receptor subunit TOM40 homolog (Protein Haymaker) (Translocase of outer membrane 40 kDa subunit homolog) (p38.5)		1.22437	-1.03266		0.530437	-0.311291		0.639801	0.721368		14.9107	15.6308	14.4744	10.7304	15.4264	14.938	14.989	14.4958	15.7164	13.2105	15.5979	15.1764	15.631	15.5727	15.5171	15.3294	16.2248	15.5442	15.4945	15.8686	15.4238	15.5767	15.6924	15.5458	15.6807	15.9747	15.3486	2	2	2	13	13	13	37.893	0	17.022	2019900
O96019	ACTL6A BAF53 BAF53A INO80K	Actin-like protein 6A (53 kDa BRG1-associated factor A) (Actin-related protein Baf53a) (ArpNbeta) (BRG1-associated factor 53A) (BAF53A) (INO80 complex subunit K)		0.676635	-0.802337		0.705389	-0.639799		0.0788195	0.162538		15.5348	15.5344	15.9689	11.9201	11.7498	15.5916	15.9271	13.8664	16.7126	15.4711	15.2709	15.2712	15.081	11.7032	15.524	15.639	16.489	13.8193	15.3382	15.5184	16.1217	15.6622	14.9503	15.5382	15.552	15.7577	15.5881	6	6	6	22.1	22.1	22.1	47.46	0	15.938	3790000
P00338	LDHA PIG19	L-lactate dehydrogenase A chain (LDH-A) (EC 1.1.1.27) (Cell proliferation-inducing gene 19 protein) (LDH muscle subunit) (LDH-M) (Renal carcinoma antigen NY-REN-59)		0.631576	-0.063012		1.23724	0.0942599		2.56733	0.157272	+	21.1206	20.9023	20.8136	20.9097	20.9214	21.0877	20.9572	20.8576	20.8532	21.0228	21.1381	21.0568	21.0716	21.0723	21.2486	21.1917	21.026	21.011	21.2004	21.0232	21.0722	20.9765	21.0524	20.8867	20.9261	21.0283	20.8249	22	22	21	66.3	66.3	62.7	36.688	0	259.39	237610000
P00352	ALDH1A1 ALDC ALDH1 PUMB1	Aldehyde dehydrogenase 1A1 (EC 1.2.1.19) (EC 1.2.1.28) (EC 1.2.1.3) (EC 1.2.1.36) (3-deoxyglucosone dehydrogenase) (ALDH-E1) (ALHDII) (Aldehyde dehydrogenase family 1 member A1) (Aldehyde dehydrogenase, cytosolic) (Retinal dehydrogenase 1) (RALDH 1) (RalDH1)		0.459613	-0.252377		0.483419	-0.292764		0.0506909	-0.0403867		15.4044	15.2922	15.0251	15.7552	15.9763	14.2745	15.5591	16.0618	15.2288	15.7937	16.1151	15.0501	15.6068	14.6305	14.5748	15.5893	16.2737	14.5801	15.9013	16.8167	15.384	15.7219	15.2131	14.8524	15.3788	15.5953	15.9853	11	10	10	30.7	29.1	29.1	54.861	0	42.468	5862000
P00367	GLUD1 GLUD	Glutamate dehydrogenase 1, mitochondrial (GDH 1) (EC 1.4.1.3)		0.970144	-0.219668		2.20055	-0.21571	+	0.00994744	0.00395775		17.1502	17.4963	17.6484	16.9231	17.139	17.5211	17.3169	16.594	17.7576	17.1371	17.1549	17.3825	17.3334	17.0618	17.1862	17.2578	17.626	17.4426	17.5233	17.6246	17.4557	17.669	17.3683	17.3654	17.4771	17.4753	17.565	24	24	24	53.2	53.2	53.2	61.397	0	248.89	46225000
P00387	CYB5R3 DIA1	NADH-cytochrome b5 reductase 3 (B5R) (Cytochrome b5 reductase) (EC 1.6.2.2) (Diaphorase-1)		0.263195	-0.103688		0.0401134	-0.0195344		0.21323	0.0841539		17.9834	17.5343	17.3491	17.9264	17.7215	18.0837	18.31	18.1801	17.507	18.3304	17.3453	17.691	17.9474	18.2921	18.0941	18.3252	17.6068	17.7205	18.6543	18.228	17.87	17.6089	18.1873	18.018	17.9336	17.4468	17.5818	17	17	17	64.1	64.1	64.1	34.234	0	286.22	41788000
P00390	GSR GLUR GRD1	Glutathione reductase, mitochondrial (GR) (GRase) (EC 1.8.1.7)		0.249334	-0.0585615		0.542669	0.127497		0.754863	0.186059		17.3887	17.6953	17.4034	17.5296	16.8855	17.4937	17.359	17.4195	17.7553	17.5232	17.3453	17.3357	17.4582	17.4794	17.4483	18.174	18.0211	17.8194	17.7483	17.6172	17.4731	17.4823	17.4615	17.6127	17.5021	17.163	17.3969	19	19	19	57.1	57.1	57.1	56.256	0	323.31	40478000
P00395	MT-CO1 COI COXI MTCO1	Cytochrome c oxidase subunit 1 (EC 7.1.1.9) (Cytochrome c oxidase polypeptide I)		0.954328	0.817836		1.06452	0.859928		0.048855	0.0420919		16.1624	15.9097	16.1398	15.3909	14.7727	15.6525	15.4896	13.957	15.6172	15.6111	15.4363	15.97	16.0325	15.2915	16.1484	14.1097	15.5492	15.3218	14.5668	11.7672	15.2859	15.3148	15.5831	15.5193	15.4385	13.414	14.8415	2	2	2	4.3	4.3	4.3	57.041	0	6.652	1928400
P00403	MT-CO2 COII COX2 COXII MTCO2	Cytochrome c oxidase subunit 2 (EC 7.1.1.9) (Cytochrome c oxidase polypeptide II)		0.113189	-0.06456		0.194258	-0.0746697		0.0168017	-0.0101097		16.8838	17.0507	17.1736	16.5261	17.1876	15.748	17.1502	15.9125	16.8647	16.1667	16.8004	16.718	16.8168	16.8937	16.4025	16.9521	17.1598	16.4962	16.8349	17.2353	16.5691	17.122	16.0848	16.7594	17.0601	16.5255	16.8871	4	4	4	24.7	24.7	24.7	25.565	0	21.395	11134000
P00414	MT-CO3 COIII COXIII MTCO3	Cytochrome c oxidase subunit 3 (EC 7.1.1.9) (Cytochrome c oxidase polypeptide III)		0.847476	-0.326749		0.746592	0.210726		1.41391	0.537475	+	17.8735	17.0756	16.4037	16.81	16.5491	16.4879	16.1391	15.7997	16.3743	16.8345	17.152	17.338	17.6434	16.72	17.188	16.6048	17.7672	17.1024	16.9999	17.0937	17.1025	17.2619	16.5187	16.8055	16.8891	16.8042	16.9784	1	1	1	5.4	5.4	5.4	29.95	0	8.66	4995100
P00441	SOD1	Superoxide dismutase [Cu-Zn] (EC 1.15.1.1) (Superoxide dismutase 1) (hSod1)		2.74637	-0.437992	+	1.18678	-0.382193		0.118413	0.0557991		18.6893	18.1904	18.6912	18.317	18.7398	18.6143	18.8121	18.5339	18.5381	18.6049	18.2774	18.0739	18.2174	18.2188	18.6256	19.2473	18.8228	19.5402	19.373	18.9836	18.6143	19.1167	18.7858	19.0585	18.6109	19.3624	19.1629	5	5	5	63	63	63	15.936	0	177.96	27774000
P00450	CP	Ceruloplasmin (Cuproxidase ceruloplasmin) (EC 1.16.3.4) (Ferroxidase ceruloplasmin) (EC 1.16.3.1) (Glutathione peroxidase ceruloplasmin) (EC 1.11.1.9) (Glutathione-dependent peroxiredoxin ceruloplasmin) (EC 1.11.1.27)		0.894031	-1.27179		0.154685	-0.267415		0.56862	1.00438		12.0648	12.5231	14.6582	16.6925	11.3053	13.7784	10.1195	12.8294	10.7944	10.319	14.2024	14.7538	12.9694	13.2014	13.3938	13.592	15.1938	16.1794	13.4984	13.5194	14.729	14.9687	12.4551	15.5359	15.5962	13.149	12.7602	20	20	20	27.5	27.5	27.5	122.2	0	147.04	5651700
P00488	F13A1 F13A	Coagulation factor XIII A chain (Coagulation factor XIIIa) (EC 2.3.2.13) (Protein-glutamine gamma-glutamyltransferase A chain) (Transglutaminase A chain)		0.201797	0.0837996		2.23676	0.415378	+	1.34231	0.331578	+	20.4445	20.6547	19.9988	20.5567	20.736	20.2462	20.4788	21.3062	20.0379	20.9232	20.8858	20.9506	20.8729	21.0207	20.8832	20.9863	20.6222	20.2992	21.1085	20.5111	20.0755	20.2073	20.6236	20.277	20.4649	20.119	20.3188	47	47	47	71.6	71.6	71.6	83.266	0	323.31	618850000
P00491	PNP NP	Purine nucleoside phosphorylase (PNP) (EC 2.4.2.1) (Inosine phosphorylase) (Inosine-guanosine phosphorylase)		0.116691	-0.0386851		0.595993	0.139474		1.11044	0.17816		18.8109	19.0836	18.9875	18.9459	19.3296	18.9591	19.5548	19.1434	19.0996	19.4078	19.1636	19.2114	19.5172	19.2642	19.13	19.5491	19.221	19.0536	19.4526	18.8073	18.8747	18.7906	19.5771	19.024	19.5182	19.0492	19.169	19	19	19	83.4	83.4	83.4	32.118	0	323.31	174020000
P00492	HPRT1 HPRT	Hypoxanthine-guanine phosphoribosyltransferase (HGPRT) (HGPRTase) (EC 2.4.2.8)		0.766904	0.116355		0.217336	0.0511252		0.38716	-0.0652301		17.701	17.6012	17.5863	17.6795	17.5082	17.5025	17.5712	17.7017	17.3352	17.7435	17.5477	17.3502	17.3219	17.2506	17.5039	17.8002	17.694	17.3877	17.7823	17.7707	17.512	17.2768	17.4327	17.2076	17.3586	17.5494	17.2496	10	10	10	57.8	57.8	57.8	24.579	0	50.305	17221000
P00505	GOT2 KYAT4	Aspartate aminotransferase, mitochondrial (mAspAT) (EC 2.6.1.1) (EC 2.6.1.7) (Fatty acid-binding protein) (FABP-1) (Glutamate oxaloacetate transaminase 2) (Kynurenine aminotransferase 4) (Kynurenine aminotransferase IV) (Kynurenine--oxoglutarate transaminase 4) (Kynurenine--oxoglutarate transaminase IV) (Plasma membrane-associated fatty acid-binding protein) (FABPpm) (Transaminase A)		0.475596	0.298986		0.0431992	0.0369012		0.705448	-0.262085		16.394	16.7132	17.0279	16.2637	15.9496	17.0788	16.635	16.3083	17.01	16.4813	15.6436	16.4528	15.7908	16.4067	16.7074	16.3765	16.1368	17.0257	16.0161	14.2673	16.7305	16.7628	16.7341	16.7496	16.7878	16.3024	16.3388	15	15	15	41.9	41.9	41.9	47.517	0	76.941	16987000
P00558	PGK1 PGKA MIG10 OK/SW-cl.110	Phosphoglycerate kinase 1 (EC 2.7.2.3) (Cell migration-inducing gene 10 protein) (Primer recognition protein 2) (PRP 2)		0.0985544	-0.0185956		1.3137	-0.116488	+	0.72244	-0.0978928		20.5654	20.4195	20.7036	20.5256	20.7631	20.6787	20.6379	20.2369	20.8068	20.4471	20.5194	20.4623	20.509	20.5726	20.3939	20.2982	20.7135	20.5405	20.408	20.5402	20.698	20.5894	20.5633	20.6004	20.5794	20.7903	20.7358	36	36	36	81.3	81.3	81.3	44.614	0	323.31	461910000
P00568	AK1	Adenylate kinase isoenzyme 1 (AK 1) (EC 2.7.4.10) (EC 2.7.4.3) (EC 2.7.4.6) (ATP-AMP transphosphorylase 1) (ATP:AMP phosphotransferase) (Adenylate monophosphate kinase) (Myokinase)		0.0628976	-0.0497606		0.0619223	0.0385893		0.145	0.0883499		16.0399	15.9564	15.2959	15.8583	16.6559	16.0068	15.9096	17.479	15.6457	16.273	16.5858	16.0817	16.11	16.851	15.8546	16.022	15.8326	16.032	16.7482	16.9481	16.4122	15.7695	16.7027	15.372	15.3571	16.0063	15.9792	9	9	9	51.5	51.5	51.5	21.635	0	24.803	5356900
P00734	F2	Prothrombin (EC 3.4.21.5) (Coagulation factor II) [Cleaved into: Activation peptide fragment 1; Activation peptide fragment 2; Thrombin light chain; Thrombin heavy chain]		0.182746	-0.333139		0.160717	0.196405		0.32811	0.529544		14.3695	14.6096	15.4126	16.1992	10.0992	14.7738	13.9124	11.5597	14.5686	12.4694	15.6246	15.2089	14.7973	14.989	13.7261	15.078	13.9944	14.3827	15.2427	13.8934	14.0481	14.5984	11.8969	15.6729	14.6771	14.7308	13.7424	16	12	12	36.8	29.1	29.1	70.036	0	49.359	3725100
P00736	C1R	Complement C1r subcomponent (EC 3.4.21.41) (Complement component 1 subcomponent r) [Cleaved into: Complement C1r subcomponent heavy chain; Complement C1r subcomponent light chain]		1.67309	-1.70657	+	0.809621	-0.825281		0.697217	0.881294		14.7354	14.6526	14.4551	14.0076	11.3024	13.3767	10.2711	14.0599	12.1363	12.1929	12.7062	15.1287	15.1861	14.9742	13.2685	15.264	14.0245	14.1835	15.9842	13.7659	14.6978	15.2926	14.8514	15.8717	16.3191	15.0681	12.5053	9	9	9	17	17	17	80.118	0	61.267	2849000
P00738	HP	Haptoglobin (Zonulin) [Cleaved into: Haptoglobin alpha chain; Haptoglobin beta chain]		0.0955803	-0.128863		0.164505	-0.216561		0.0516547	-0.0876977		16.4959	15.9677	18.0988	20.1432	17.5618	17.8068	16.195	17.2569	16.8391	14.7739	18.7237	18.2404	16.1897	17.4656	16.7996	17.2054	17.0727	19.105	17.6168	17.5862	18.0886	18.1008	16.8869	18.2327	18.2924	15.7452	16.9753	26	26	12	55.7	55.7	33.7	45.205	0	198.16	47710000
P00747	PLG	Plasminogen (EC 3.4.21.7) [Cleaved into: Plasmin heavy chain A; Activation peptide; Angiostatin; Plasmin heavy chain A, short form; Plasmin light chain B]		0.042347	0.0368872		1.45266	0.556	+	0.973595	0.519113		17.6826	16.3658	16.3383	17.1079	15.7282	16.846	15.4581	16.8918	15.5203	16.2241	16.7603	17.1003	17.0769	17.3087	16.3895	17.884	16.8496	17.0174	17.4351	16.037	16.2581	15.8572	16.3102	16.5635	16.9675	15.7655	16.4129	33	33	30	56.4	56.4	52.1	90.568	0	317.12	31978000
P00751	CFB BF BFD	Complement factor B (EC 3.4.21.47) (C3/C5 convertase) (Glycine-rich beta glycoprotein) (GBG) (PBF2) (Properdin factor B) [Cleaved into: Complement factor B Ba fragment; Complement factor B Bb fragment]		0.642345	-0.88993		0.23864	-0.333634		0.27925	0.556296		15.8613	14.9273	15.8013	18.3005	12.1235	15.816	11.6907	14.6465	15.0247	12.31	15.8995	16.3405	15.7346	13.8102	14.738	16.847	15.9823	17.5364	16.1099	15.4394	15.4823	16.5258	14.5719	16.8178	16.3764	15.5873	15.2902	15	15	15	25	25	25	85.532	0	56.852	5214900
P00813	ADA ADA1	Adenosine deaminase (EC 3.5.4.4) (Adenosine aminohydrolase)		0.310338	-0.339309		0.039854	-0.0351624		0.313448	0.304147		13.4362	13.8298	14.9696	13.5355	14.2348	14.7391	13.8615	10.9981	14.6779	13.7223	13.7034	13.7223	13.766	14.0172	14.0098	14.3811	15.0128	14.6849	13.007	14.7941	15.1963	14.3781	13.1308	13.2221	14.4217	14.4246	14.7617	6	6	6	21.2	21.2	21.2	40.764	0	15.633	1923200
P00846	MT-ATP6 ATP6 ATPASE6 MTATP6	ATP synthase subunit a (F-ATPase protein 6)		1.06259	-1.04126		1.62119	-0.426873	+	0.514853	0.614384		16.1521	17.0066	16.8952	14.5851	15.9332	16.0947	15.8631	11.493	16.3077	16.1722	15.4962	16.687	16.5041	16.5333	16.5395	15.5552	16.2573	16.1155	15.97	16.8623	16.9179	16.5861	16.6063	16.7627	16.809	16.5555	16.6323	2	2	2	8.4	8.4	8.4	24.817	0	10.15	3720200
P00915	CA1	Carbonic anhydrase 1 (EC 4.2.1.1) (Carbonate dehydratase I) (Carbonic anhydrase B) (CAB) (Carbonic anhydrase I) (CA-I) (Cyanamide hydratase CA1) (EC 4.2.1.69)		1.25728	-1.38676		1.27283	-1.10533		0.155789	0.281422		17.7414	17.4181	17.9933	16.4753	21.2955	16.2783	16.414	20.3093	18.1765	19.3832	20.5643	18.8138	16.7894	18.0614	16.9126	18.9212	17.4598	17.7287	18.7305	21.4769	19.4177	18.6453	18.6453	19.0776	18.8133	20.6448	19.1309	15	15	15	73.9	73.9	73.9	28.87	0	323.31	112340000
P00918	CA2	Carbonic anhydrase 2 (EC 4.2.1.1) (Carbonate dehydratase II) (Carbonic anhydrase C) (CAC) (Carbonic anhydrase II) (CA-II) (Cyanamide hydratase CA2) (EC 4.2.1.69)		0.89659	-0.492857		0.209725	-0.122775		0.575127	0.370083		17.6027	17.0669	17.5574	17.3811	19.3205	17.3825	17.7856	18.8316	16.9971	18.3828	19.038	17.8572	18.462	17.6722	17.6706	18.6841	18.1494	17.3397	18.7817	18.9721	18.053	18.1683	17.9582	17.9116	18.0739	18.7985	17.6438	18	18	18	78.1	78.1	78.1	29.246	0	192.08	44615000
P01008	SERPINC1 AT3 PRO0309	Antithrombin-III (ATIII) (Serpin C1)		0.541322	-0.546095		0.473735	-0.383121		0.113949	0.162973		12.6714	14.5819	15.7769	16.694	15.0257	14.9749	12.7581	14.0276	15.4613	13.9813	14.251	14.6685	13.7646	15.6417	13.9017	16.4381	15.0264	15.7652	16.185	14.8348	14.915	14.14	15.1139	15.8973	15.8353	15.3012	14.6643	14	8	8	32.1	23.3	23.3	52.602	0	102.11	3450200
P01009	SERPINA1 AAT PI PRO0684 PRO2209	Alpha-1-antitrypsin (Alpha-1 protease inhibitor) (Alpha-1-antiproteinase) (Serpin A1) [Cleaved into: Short peptide from AAT (SPAAT)]		0.136212	-0.0984461		0.348008	0.178357		0.455817	0.276803		17.0652	16.7516	17.7642	18.6498	16.8214	17.4	16.549	16.3812	17.0545	16.5889	17.6541	17.9373	17.4184	17.0861	17.0025	17.2305	18.0868	17.9235	17.5331	16.631	17.658	17.1594	16.425	17.0651	17.6727	17.6445	17.5343	23	23	23	49.8	49.8	49.8	46.736	0	216.48	57450000
P01011	SERPINA3 AACT GIG24 GIG25	Alpha-1-antichymotrypsin (ACT) (Cell growth-inhibiting gene 24/25 protein) (Serpin A3) [Cleaved into: Alpha-1-antichymotrypsin His-Pro-less]		0.608667	-0.359231		0.366384	-0.178015		0.246065	0.181216		15.8962	15.7129	16.5164	18.1581	16.2524	15.9617	15.5554	15.8096	16.4718	15.4649	16.9042	16.6918	16.3165	16.1316	16.1221	17.0037	16.3985	16.9321	16.8763	15.8396	16.6007	16.8824	16.2027	17.2209	16.966	16.6426	16.3365	11	11	11	30.7	30.7	30.7	47.65	0	90.418	8609800
P01023	A2M CPAMD5 FWP007	Alpha-2-macroglobulin (Alpha-2-M) (C3 and PZP-like alpha-2-macroglobulin domain-containing protein 5)		0.887077	-1.70662		0.731654	-0.92885		0.368222	0.777771		12.9847	15.8021	17.6271	17.8578	12.2433	16.8629	10.3138	15.6178	12.6134	13.5227	15.6989	15.0192	14.3385	15.6402	15.6129	16.1806	16.0639	16.846	16.2528	15.9277	17.1726	17.4067	11.9944	17.2529	17.8155	16.9864	16.4735	52	48	44	51.5	48.8	45.2	163.29	0	323.31	38623000
P01024	C3 CPAMD1	Complement C3 (C3 and PZP-like alpha-2-macroglobulin domain-containing protein 1) [Cleaved into: Complement C3 beta chain; C3-beta-c (C3bc); Complement C3 alpha chain; C3a anaphylatoxin; Acylation stimulating protein (ASP) (C3adesArg); Complement C3b alpha' chain; Complement C3c alpha' chain fragment 1; Complement C3dg fragment; Complement C3g fragment; Complement C3d fragment; Complement C3f fra…		0.645532	-0.50891		0.0112208	-0.0102556		0.625045	0.498654		15.8719	16.3718	16.6896	18.5434	15.6155	16.0735	14.9323	16.7623	15.799	15.4008	17.1772	16.974	16.2909	16.8548	16.5934	17.0103	16.9847	17.8611	17.2444	16.2469	16.5737	17.1177	16.3889	17.9265	17.4864	16.3172	15.9378	71	71	60	48.8	48.8	43.6	187.15	0	323.31	58533000
P01033	TIMP1 CLGI TIMP	Metalloproteinase inhibitor 1 (Erythroid-potentiating activity) (EPA) (Fibroblast collagenase inhibitor) (Collagenase inhibitor) (Tissue inhibitor of metalloproteinases 1) (TIMP-1)		0.0991259	0.0498441		0.0342502	0.0182497		0.0632442	-0.0315944		16.7288	16.9257	16.6167	17.0383	17.1928	17.2972	17.2223	17.7793	16.5427	16.3061	16.8662	17.2262	17.6012	17.3648	16.7663	17.2051	16.8173	16.9063	17.6838	16.5087	16.6423	16.9995	17.1594	17.3041	17.3633	16.5853	16.6488	6	6	6	41.1	41.1	41.1	23.171	0	175.79	21040000
P01042	KNG1 BDK KNG	Kininogen-1 (Alpha-2-thiol proteinase inhibitor) (Fitzgerald factor) (High molecular weight kininogen) (HMWK) (Williams-Fitzgerald-Flaujeac factor) [Cleaved into: Kininogen-1 heavy chain; T-kinin (Ile-Ser-Bradykinin); Bradykinin (Kallidin I); Lysyl-bradykinin (Kallidin II); Kininogen-1 light chain; Low molecular weight growth-promoting factor]		0.353658	-0.667463		0.398707	0.436193		0.726942	1.10366		16.7883	16.1969	16.5871	17.6668	12.674	15.4628	10.7007	16.4452	15.8425	16.1668	16.8061	16.5856	14.3443	16.2602	16.6653	17.4376	17.0525	16.9787	16.2542	12.8275	16.5602	16.4805	16.1112	16.5632	16.7287	16.5582	16.2878	14	14	14	25	25	25	71.957	0	210.07	11156000
P01112	HRAS HRAS1	GTPase HRas (EC 3.6.5.2) (H-Ras-1) (Ha-Ras) (Transforming protein p21) (c-H-ras) (p21ras) [Cleaved into: GTPase HRas, N-terminally processed]		0.645196	0.603484		1.00678	0.785404		0.267668	0.18192		15.0231	15.0542	14.4314	14.4833	16.3707	14.7861	14.7162	14.7273	13.6705	14.9929	15.1005	14.0501	14.6901	15.0768	15.1924	15.2904	14.6597	15.8473	15.7297	14.0067	14.8267	12.8638	15.6644	13.7306	11.9561	14.907	14.1464	2	2	1	14.3	14.3	6.3	21.298	0	10.642	1548000
P01116	KRAS KRAS2 RASK2	GTPase KRas (EC 3.6.5.2) (K-Ras 2) (Ki-Ras) (c-K-ras) (c-Ki-ras) [Cleaved into: GTPase KRas, N-terminally processed]		0.0591383	-0.0265698		1.65711	0.265466	+	1.07907	0.292036		13.9617	13.6275	13.1627	13.632	13.3428	13.933	13.39	13.6705	12.5754	13.8081	13.6509	13.7306	13.7697	13.9092	14.203	13.769	13.4788	13.6048	13.7389	13.6604	13.242	13.6649	13.7441	13.3983	13.2424	13.6749	13.169	2	1	1	12.7	4.8	4.8	21.656	0.0027379	2.5071	394700
P01127	PDGFB PDGF2 SIS	Platelet-derived growth factor subunit B (PDGF subunit B) (PDGF-2) (Platelet-derived growth factor B chain) (Platelet-derived growth factor beta polypeptide) (Proto-oncogene c-Sis) (Becaplermin)		0.861909	0.364502		1.43123	0.672831	+	0.668156	0.308328		15.6459	15.5824	15.0773	15.7903	15.4703	15.1828	15.2982	14.9561	14.8439	15.7962	15.7137	15.8529	16.1628	15.9237	15.1884	16.3082	15.5019	14.1745	15.9827	14.8522	14.2965	15.0046	15.7753	14.0756	15.0885	14.7197	14.7718	2	2	2	10	10	10	27.283	0	5.8356	1488700
P01137	TGFB1 TGFB	Transforming growth factor beta-1 proprotein [Cleaved into: Latency-associated peptide (LAP); Transforming growth factor beta-1 (TGF-beta-1)]		0.294333	0.12087		0.966488	0.300184		0.453105	0.179313		17.5024	17.3437	17.0406	17.2661	17.5403	17.4679	17.8462	17.9717	16.6406	17.3977	17.2524	17.3565	18.0063	17.7213	17.5513	18.3569	17.49	17.1007	18.0927	17.2775	16.9938	16.975	17.5267	17.0656	17.3063	17.0337	17.2602	13	13	13	37.9	37.9	37.9	44.341	0	169.99	29925000
P01619	IGKV3-20	Immunoglobulin kappa variable 3-20 (Ig kappa chain V-III region B6) (Ig kappa chain V-III region GOL) (Ig kappa chain V-III region HAH) (Ig kappa chain V-III region HIC) (Ig kappa chain V-III region IARC/BL41) (Ig kappa chain V-III region NG9) (Ig kappa chain V-III region SIE) (Ig kappa chain V-III region Ti) (Ig kappa chain V-III region WOL)		1.56435	-1.39415	+	0.990898	-0.737981		0.464118	0.656168		13.7634	15.7103	15.2838	16.0286	12.1615	12.5753	14.284	17.131	15.4442	14.6097	12.9772	15.5512	15.9539	16.0786	14.5219	16.9457	15.5666	16.0828	16.0996	15.8279	15.6271	16.0632	15.8097	16.823	16.9485	16.2984	15.4321	3	3	3	40.5	40.5	40.5	12.557	0	21.079	2091800
P01732	CD8A MAL	T-cell surface glycoprotein CD8 alpha chain (T-lymphocyte differentiation antigen T8/Leu-2) (CD antigen CD8a)		0.990755	-1.08253		0.792656	-0.834063		0.163534	0.248467		12.6491	14.9028	14.62	13.25	11.4765	14.495	14.7382	11.6643	14.8025	14.5451	14.1052	14.1012	14.6429	12.5621	12.0022	13.8169	15.8463	13.2126	15.6704	15.5825	14.3498	15.6673	14.4187	13.9715	14.9564	11.9069	15.8178	3	3	3	20.4	20.4	20.4	25.729	0	9.8984	1097400
P01767	IGHV3-53	Immunoglobulin heavy variable 3-53 (Ig heavy chain V-III region BUT)		0.400744	-0.668455		0.304362	-0.621344		0.0180276	0.0471108		13.9736	14.044	14.62	16.1636	12.3939	13.8114	11.4176	16.4155	12.4927	12.7289	9.01282	15.4658	14.0336	15.8955	13.7562	15.5836	13.7552	15.5246	13.9983	12.3859	13.8915	16.0024	14.2675	16.1156	16.3472	15.984	12.3561	2	1	0	19	9.5	0	12.769	0	4.8433	1171800
P01780	IGHV3-7	Immunoglobulin heavy variable 3-7 (Ig heavy chain V-III region GAL) (Ig heavy chain V-III region GAR) (Ig heavy chain V-III region JON)		0.83036	-1.29719		0.542979	-0.783411		0.248928	0.51378		12.0414	15.3891	16.4847	17.2759	11.5687	13.5509	12.8322	15.1116	12.0037	14.0141	15.2305	15.8112	14.6713	16.2898	12.2131	13.3512	12.7766	16.5242	14.6791	13.541	15.9533	16.3043	12.6042	16.7844	16.0983	16.7118	15.2565	3	3	2	26.5	26.5	17.1	12.943	0	7.1998	2284800
P01825	IGHV4-59	Immunoglobulin heavy variable 4-59 (Ig heavy chain V-II region NEWM)		1.40936	-0.977171	+	0.285355	-0.208564		0.984658	0.768607		14.3458	15.0539	15.5688	15.5854	11.8421	14.9624	14.3676	15.2079	14.7035	14.35	15.2237	15.3491	15.0837	16.1356	14.9593	16.243	14.8418	16.3687	14.867	14.8278	15.3917	16.4287	15.2663	16.4066	16.1975	15.8799	15.1665	1	1	1	13.8	13.8	13.8	12.936	0	23.933	1816700
P01834	IGKC	Immunoglobulin kappa constant (Ig kappa chain C region) (Ig kappa chain C region AG) (Ig kappa chain C region CUM) (Ig kappa chain C region EU) (Ig kappa chain C region OU) (Ig kappa chain C region ROY) (Ig kappa chain C region TI)		0.610864	-0.429257		0.808686	-0.408097		0.0231353	0.021161		18.6738	19.1926	20.0017	21.3552	18.9328	19.1352	18.8291	19.6182	19.034	18.7173	19.4585	19.7105	19.4741	19.648	18.8684	20.0757	19.0291	19.9813	18.9525	19.3137	19.5629	19.9855	19.9495	20.8913	20.5333	20.3451	19.1022	8	8	8	82.2	82.2	82.2	11.765	0	323.31	108630000
P01850	TRBC1	T cell receptor beta constant 1		0.0364222	0.0439518		0.540716	-0.452962		0.439276	-0.496914		13.6137	14.8694	15.8192	13.2348	15.1403	14.2699	14.3626	11.8954	14.5008	13.6458	11.7166	14.0777	13.0371	12.8969	13.3127	14.3691	15.2551	14.9229	13.7754	15.1359	14.7532	14.1382	13.2856	13.7162	13.9062	14.1671	14.4327	3	3	3	24.4	24.4	24.4	19.769	0	10.257	996570
P01857	IGHG1	Immunoglobulin heavy constant gamma 1 (Ig gamma-1 chain C region) (Ig gamma-1 chain C region EU) (Ig gamma-1 chain C region KOL) (Ig gamma-1 chain C region NIE)		0.762802	-0.634196		0.480327	-0.312771		0.321339	0.321425		17.7303	19.1024	19.9193	21.1827	17.7846	17.973	18.032	18.9737	18.4519	18.1558	18.9231	19.137	18.973	19.676	18.3903	20.2859	18.9429	19.5588	18.9465	18.8085	19.2269	19.2779	19.314	20.6429	20.3548	19.5905	18.6957	14	14	8	57.3	57.3	31.5	36.105	0	323.31	194750000
P01859	IGHG2	Immunoglobulin heavy constant gamma 2 (Ig gamma-2 chain C region) (Ig gamma-2 chain C region DOT) (Ig gamma-2 chain C region TIL) (Ig gamma-2 chain C region ZIE)		0.775034	-0.745268		0.166623	-0.179976		0.559255	0.565292		17.4154	17.831	18.2027	19.8321	16.2212	17.0243	15.7741	18.5767	17.5924	16.4321	18.959	18.8335	18.2209	18.6453	17.3462	17.9825	17.9439	19.1941	18.1428	17.792	17.8638	19.1321	17.0013	19.4582	19.113	19.4274	17.2467	10	5	4	51.2	32.5	28.2	35.9	0	150.65	32540000
P01860	IGHG3	Immunoglobulin heavy constant gamma 3 (HDC) (Heavy chain disease protein) (Ig gamma-3 chain C region)		0.23141	-0.371754		0.144175	-0.181783		0.123542	0.189971		15.9523	16.6997	17.2078	18.5776	14.1181	16.0717	13.3767	16.6507	15.2381	15.5874	15.9425	16.5797	16.1076	16.7567	14.4594	16.2371	17.187	16.7452	17.4957	16.7964	16.5269	16.6548	13.2717	16.9782	16.8588	16.8647	15.7915	12	8	6	48.3	37.7	30.2	41.287	0	74.518	11468000
P01861	IGHG4	Immunoglobulin heavy constant gamma 4 (Ig gamma-4 chain C region)		0.761214	-1.07565		0.450253	-0.607701		0.440751	0.467949		13.2767	13.9984	14.2449	17.4023	13.3768	14.3779	12.5349	14.1376	14.6637	13.862	15.6554	15.2989	14.1386	14.4234	14.822	15.3209	14.1445	14.559	12.6365	14.6365	15.0808	14.6566	15.6956	17.048	18.1887	16.6434	13.1079	10	5	5	52.3	29.7	29.7	35.94	0	36.195	3060200
P01871	IGHM	Immunoglobulin heavy constant mu (Ig mu chain C region) (Ig mu chain C region BOT) (Ig mu chain C region GAL) (Ig mu chain C region OU)		0.102971	-0.0997198		0.501587	-0.305722		0.201303	-0.206002		16.486	17.6208	18.7497	18.0445	16.0619	17.2275	16.481	18.6594	16.5739	16.9882	16.417	16.6531	17.233	18.1318	16.1268	18.4127	16.7596	17.3284	17.7394	16.762	17.2257	17.9814	17.0601	17.9937	17.7856	17.0676	17.1865	14	14	14	40.2	40.2	40.2	49.439	0	323.31	30054000
P01876	IGHA1	Immunoglobulin heavy constant alpha 1 (Ig alpha-1 chain C region) (Ig alpha-1 chain C region BUR) (Ig alpha-1 chain C region TRO)		0.405704	-0.349981		0.475182	-0.427198		0.0572119	-0.0772161		17.0308	16.9769	17.9887	18.6562	16.0045	17.8649	15.4808	17.3432	17.3608	14.3197	17.811	17.2284	17.6362	16.9294	17.7012	17.3599	17.1927	17.8331	17.2901	16.8281	17.0189	17.36	17.101	18.9976	18.2372	17.6958	17.3279	12	12	7	45.9	45.9	27.5	37.654	0	240.37	38614000
P01889	HLA-B HLAB	HLA class I histocompatibility antigen, B alpha chain (Human leukocyte antigen B) (HLA-B)		2.17742	-0.364401	+	2.0884	0.489317	+	4.24369	0.853718	+	18.3662	18.5453	18.1794	18.2024	18.8046	18.5089	18.6281	18.7384	18.2303	18.872	18.5856	19.615	19.2719	19.4378	19.7455	19.1088	19.8406	19.4099	18.6413	18.9635	18.8079	18.5977	18.536	19.2244	19.1813	18.589	18.942	16	12	9	54.7	46.4	36.2	40.46	0	323.31	57090000
P01893	HLA-H HLAH	Putative HLA class I histocompatibility antigen, alpha chain H (HLA-12.4) (HLA-AR) (MHC class I antigen H)		0.0635722	-0.122254		0.00388292	0.00816176		0.0611776	0.130415		13.9046	16.9717	15.0035	16.4512	13.0951	12.6553	16.0396	15.454	16.8202	16.133	15.1455	15.421	15.9882	16.41	12.6359	16.6733	16.8368	12.3254	16.2307	15.0473	15.9096	16.4054	16.2231	12.6679	14.8499	13.6444	16.5172	11	3	3	35.6	10.2	10.2	40.891	0	37.668	2395100
P01903	HLA-DRA HLA-DRA1	HLA class II histocompatibility antigen, DR alpha chain (MHC class II antigen DRA)		0.00270431	-0.00248782		0.632645	-0.281205		0.364991	-0.278717		17.1347	16.7789	16.6632	16.8282	16.5058	16.5525	16.7285	14.2564	17.0535	15.6075	16.3804	16.3157	16.574	15.6986	15.5311	16.6715	17.2373	15.9772	16.4064	16.3325	17.0117	16.688	16.3027	16.0078	16.4997	16.1515	17.1238	5	5	5	22.8	22.8	22.8	28.607	0	61.704	12912000
P01911	HLA-DRB1	HLA class II histocompatibility antigen, DRB1 beta chain (Human leukocyte antigen DRB1) (HLA-DRB1)		0.401221	0.330104		0.831826	0.515773		0.2197	0.185669		14.989	16.5063	16.2564	15.6482	15.8189	15.7264	16.3996	14.3451	14.3485	15.9848	15.8183	15.7913	15.9724	14.8479	15.5069	15.2097	17.1554	15.4226	15.4706	15.769	16.083	14.9564	15.7513	13.6638	15.5294	15.5323	14.3116	7	7	2	40.2	40.2	8.3	29.966	0	70.212	5131200
P02042	HBD	Hemoglobin subunit delta (Delta-globin) (Hemoglobin delta chain)		0.661312	-0.675517		1.19459	-0.851837		0.114931	-0.17632		23.7314	22.7217	23.8072	23.0874	26.6699	22.5526	22.3666	25.2866	24.0127	24.5194	25.7646	24.1846	22.5163	23.5453	22.7498	23.527	22.5483	23.2939	23.4801	25.4411	24.2806	24.0954	24.3703	24.3689	23.944	25.8178	24.5174	16	16	8	95.9	95.9	61.9	16.055	0	323.31	3214900000
P02545	LMNA LMN1	Prelamin-A/C [Cleaved into: Lamin-A/C (70 kDa lamin) (Renal carcinoma antigen NY-REN-32)]		0.0480763	-0.0450972		1.48492	-0.342268	+	0.390822	-0.29717		17.6148	17.9433	17.0944	16.7861	16.8957	18.3479	16.3864	14.983	17.3377	16.5844	16.69	17.4713	16.7208	16.4228	16.1748	16.982	16.8673	16.8015	16.8441	17.3745	17.0926	17.3386	16.8105	16.7815	17.0035	17.1499	17.4001	27	25	25	50	48.6	48.6	74.139	0	226.06	20119000
P02549	SPTA1 SPTA	Spectrin alpha chain, erythrocytic 1 (Erythroid alpha-spectrin)		1.07463	-2.05453		0.456885	-0.864477		0.492476	1.19006		13.9959	12.5776	11.8501	11.4586	17.2415	10.1788	9.05962	17.2576	12.4713	15.7498	17.3627	16.0929	12.1851	12.5602	11.1261	13.8529	14.4532	13.4186	15.2365	17.8254	14.8858	13.3613	12.2896	14.7272	13.4248	16.8421	15.9892	47	47	47	27.4	27.4	27.4	280.01	0	323.31	10214000
P02647	APOA1	Apolipoprotein A-I (Apo-AI) (ApoA-I) (Apolipoprotein A1) [Cleaved into: Proapolipoprotein A-I (ProapoA-I); Truncated apolipoprotein A-I (Apolipoprotein A-I(1-242))]		1.2952	-1.03084		1.49903	-0.647942	+	0.354409	0.382903		16.6392	17.1814	19.3673	20.1745	16.1703	17.3977	16.625	17.4017	16.934	17.4998	18.2326	17.7275	17.1316	17.6269	17.8222	17.9403	18.1887	19.1676	17.9411	18.0236	18.8543	18.6089	17.8193	19.565	19.115	18.9091	18.3323	27	27	26	74.9	74.9	74.9	30.777	0	266.45	72782000
P02649	APOE	Apolipoprotein E (Apo-E)		0.602709	-0.800781		2.97904	-0.883341	+	0.0434072	-0.0825598		15.4781	14.2365	15.211	15.8466	9.21067	15.0837	14.0287	14.1653	14.1089	14.1625	13.962	13.5933	14.4953	13.4335	14.7495	14.8651	13.6147	13.7505	15.6976	14.5706	15.0794	14.605	14.4198	15.3247	15.0236	14.823	15.0328	9	9	7	36	36	29.3	36.154	0	61.52	3722300
P02652	APOA2	Apolipoprotein A-II (Apo-AII) (ApoA-II) (Apolipoprotein A2) [Cleaved into: Proapolipoprotein A-II (ProapoA-II); Truncated apolipoprotein A-II (Apolipoprotein A-II(1-76))]		1.36187	-1.52315	+	0.891265	-0.668356		0.572194	0.854799		13.8893	14.9752	16.3233	18.0427	12.5234	15.1363	11.8315	15.4596	12.9855	13.1498	15.6268	15.8232	14.8882	15.3472	15.6132	15.7007	15.5412	17.1699	15.381	15.9023	16.6141	16.6061	15.2004	17.185	16.5674	15.9187	15.5002	4	4	4	43	43	43	11.175	0	26.41	3672600
P02654	APOC1	Apolipoprotein C-I (Apo-CI) (ApoC-I) (Apolipoprotein C1) [Cleaved into: Truncated apolipoprotein C-I]		2.38013	-1.70161	+	0.707407	-0.774511		0.967977	0.927096		12.5329	13.3837	13.9606	14.1648	12.9784	12.2001	11.4227	11.4048	13.3312	11.7276	13.2938	13.6771	14.2113	12.407	13.0051	14.5489	15.5599	15.2925	15.5001	13.4686	15.438	16.315	13.616	15.3889	14.0862	13.0238	13.857	3	3	3	26.5	26.5	26.5	9.3318	0	5.5734	791060
P02656	APOC3	Apolipoprotein C-III (Apo-CIII) (ApoC-III) (Apolipoprotein C3)		2.52033	-1.34724	+	0.651236	-0.463727		1.21302	0.883509		16.2625	16.5321	17.5551	17.7429	16.6784	16.2956	14.4185	16.8965	16.06	15.7759	17.119	17.3954	16.9124	16.8192	17.3114	18.0525	18.1595	18.8481	18.0464	17.3566	18.2356	18.5401	17.6559	18.8638	17.1013	17.7582	17.0089	2	2	2	27.3	27.3	27.3	10.852	0	108.51	8037700
P02671	FGA	Fibrinogen alpha chain [Cleaved into: Fibrinopeptide A; Fibrinogen alpha chain]		0.225848	-0.0915879		0.364428	0.127236		0.668292	0.218824		20.704	20.8558	20.8063	21.4698	20.6608	20.3402	20.6391	21.3013	20.364	20.4853	21.0215	21.1859	21.0393	21.4654	20.6167	21.4709	20.8601	20.9655	21.4509	20.7394	20.7899	21.1025	20.9071	20.9171	21.0828	20.7473	20.2285	44	44	42	55.7	55.7	54.6	94.972	0	323.31	697380000
P02675	FGB	Fibrinogen beta chain [Cleaved into: Fibrinopeptide B; Fibrinogen beta chain]		0.330422	0.104031		0.620973	0.195969		0.256009	0.0919384		21.6399	21.7394	21.7371	22.159	21.853	21.2597	21.6133	21.9259	21.3545	21.4487	22.0008	22.0949	21.8029	22.3512	21.3451	22.061	21.6646	21.3402	22.2974	21.4455	21.3527	21.5964	21.8219	21.4278	21.667	21.4934	21.2435	52	52	45	76.6	76.6	70.5	55.928	0	323.31	1108100000
P02679	FGG PRO2061	Fibrinogen gamma chain		0.645033	0.222338		1.22306	0.354393		0.331751	0.132055		21.3761	21.4628	21.202	21.9283	21.2084	20.9398	21.0823	21.7894	20.7652	21.0567	21.5134	21.7428	21.5614	22.0454	21.0084	21.7323	21.2576	21.025	21.9044	20.9769	20.9051	21.152	21.314	20.9621	21.1345	20.7989	20.6054	36	36	36	81	81	81	51.511	0	323.31	992730000
P02730	SLC4A1 AE1 DI EPB3	Band 3 anion transport protein (Anion exchange protein 1) (AE 1) (Anion exchanger 1) (Solute carrier family 4 member 1) (CD antigen CD233)		1.01236	-0.9605		0.557815	-0.56813		0.285887	0.39237		16.4603	15.0358	15.5327	16.093	18.6557	15.0942	15.1042	18.167	16.0684	17.4822	18.6582	17.7488	15.2007	16.1049	15.0498	16.8085	16.2153	16.4743	16.7032	19.2784	17.0352	16.6488	16.2921	16.8438	16.6861	18.2395	17.1288	24	24	23	35.5	35.5	34.5	101.79	0	163.38	29517000
P02747	C1QC C1QG	Complement C1q subcomponent subunit C		0.33002	-0.526054		0.266354	0.283041		0.571722	0.809095		9.89601	13.3284	15.6592	16.3005	14.3357	13.3489	12.0602	13.119	13.6862	14.2449	14.5632	14.1731	13.2026	13.4537	14.9183	16.154	13.3015	15.0047	13.8229	12.3406	13.825	14.4394	13.0217	15.4671	15.1547	14.1411	14.2562	2	2	2	12.2	12.2	12.2	25.773	0	27.028	1188000
P02748	C9	Complement component C9 [Cleaved into: Complement component C9a; Complement component C9b]		0.423964	-0.59931		0.368803	0.436821		1.5716	1.03613	+	14.3232	15.1229	14.9977	14.1605	11.662	15.2798	12.5397	14.3386	13.8042	14.6957	14.3168	15.2908	15.0894	14.976	15.2312	15.49	14.9031	15.5609	15.1374	15.3756	15.5969	15.492	10.8115	13.5171	15.5046	15.0337	15.1538	5	5	5	10.7	10.7	10.7	63.173	0	7.3298	1664300
P02749	APOH B2G1	Beta-2-glycoprotein 1 (APC inhibitor) (Activated protein C-binding protein) (Anticardiolipin cofactor) (Apolipoprotein H) (Apo-H) (Beta-2-glycoprotein I) (B2GPI) (Beta(2)GPI)		0.236087	0.259438		0.267905	0.266226		0.00636428	0.00678868		15.2619	15.4726	15.7876	15.393	13.6774	15.5984	13.5512	15.5821	14.4005	15.0505	15.044	15.3584	15.0825	14.2917	13.9007	16.3369	15.0018	14.7195	16.2561	14.701	13.1896	15.0822	13.0196	15.8667	14.5431	14.578	15.1536	10	8	8	35.7	30.4	30.4	38.298	0	79.014	6069600
P02751	FN1 FN	Fibronectin (FN) (Cold-insoluble globulin) (CIG) [Cleaved into: Anastellin; Ugl-Y1; Ugl-Y2; Ugl-Y3]		0.858167	-0.266016		0.0742431	-0.0409874		0.613473	0.225028		16.6451	16.722	16.5514	16.8317	16.4269	16.2767	16.7966	17.0448	16.0008	16.3903	16.9945	16.6833	17.1833	17.0774	16.3026	17.6987	16.5322	16.4589	17.616	16.6168	16.5817	16.7152	17.2087	17.1439	16.9147	16.3486	16.5445	46	46	46	27.1	27.1	27.1	272.32	0	323.31	46800000
P02753	RBP4 PRO2222	Retinol-binding protein 4 (Plasma retinol-binding protein) (PRBP) (RBP) [Cleaved into: Plasma retinol-binding protein(1-182); Plasma retinol-binding protein(1-181); Plasma retinol-binding protein(1-179); Plasma retinol-binding protein(1-176)]		0.20471	0.347701		1.22484	-0.815495		0.919002	-1.1632		14.8092	12.6103	14.4724	16.7958	17.757	15.5205	12.3939	17.442	14.6948	14.2397	12.7874	15.1626	14.2811	14.0014	15.2058	14.2748	13.3142	12.7601	13.7635	14.4528	14.5014	15.4866	15.812	15.669	15.4997	13.8422	14.3395	5	5	5	35.8	35.8	35.8	23.01	0	11.83	1484000
P02760	AMBP HCP ITIL	Protein AMBP (Protein HC) [Cleaved into: Alpha-1-microglobulin (EC 1.6.2.-) (Alpha-1 microglycoprotein) (Complex-forming glycoprotein heterogeneous in charge); Inter-alpha-trypsin inhibitor light chain (ITI-LC) (Bikunin) (EDC1) (HI-30) (Uronic-acid-rich protein); Trypstatin]		0.584373	0.692952		0.26005	-0.235827		1.02663	-0.928779		13.2161	13.8905	14.3029	16.7677	11.5657	15.4909	13.4429	14.7477	14.1946	13.0726	13.0497	13.7325	12.4371	13.8837	13.2048	12.4704	13.5212	13.888	13.6805	12.5386	13.7908	12.8619	13.3065	15.8755	13.6681	13.1463	12.5143	7	6	6	25.9	23.9	23.9	38.999	0	16.457	1383100
P02763	ORM1 AGP1	Alpha-1-acid glycoprotein 1 (AGP 1) (Orosomucoid-1) (OMD 1)		0.790419	1.74172		1.6256	2.3632	+	0.273138	0.621477		14.265	14.9201	17.141	18.9924	9.58883	15.4211	14.0042	14.0405	13.8445	12.6919	13.6104	17.3039	15.6029	15.3288	15.0588	16.1894	15.991	16.034	16.1308	11.4563	13.3271	16.8812	14.1231	9.509	10.4894	12.8981	11.7272	8	8	6	40.8	40.8	32.3	23.511	0	72.097	7750400
P02765	AHSG FETUA PRO2743	Alpha-2-HS-glycoprotein (Alpha-2-Z-globulin) (Ba-alpha-2-glycoprotein) (Fetuin-A) [Cleaved into: Alpha-2-HS-glycoprotein chain A; Alpha-2-HS-glycoprotein chain B]		0.913415	-1.29284		0.32348	-0.176812		0.745966	1.11602		16.2629	16.562	17.4301	18.8032	12.2922	15.9787	15.9961	11.524	16.2734	16.5615	16.776	17.0567	16.2898	16.0966	16.3402	16.9211	17.481	17.6438	17.0951	16.5562	17.3702	16.8012	16.562	17.5854	17.6325	16.9346	16.221	8	5	5	25.9	20.4	20.4	39.34	0	123.61	8706200
P02766	TTR PALB	Transthyretin (ATTR) (Prealbumin) (TBPA)		3.98263	-2.1896	+	2.07082	-1.04187	+	1.56715	1.14773	+	14.305	13.805	15.7305	15.8928	12.9179	14.4831	13.9009	13.6554	12.5202	15.2774	13.9358	14.5069	15.239	15.9524	15.3361	16.8973	14.8323	15.5632	17.4962	16.2763	15.6246	16.35	16.2832	16.9238	16.4475	15.9113	15.6043	7	7	7	64.6	64.6	64.6	15.887	0	96.489	2921900
P02774	GC	Vitamin D-binding protein (DBP) (VDB) (Gc protein-derived macrophage activating factor) (Gc-MAF) (GcMAF) (Gc-globulin) (Group-specific component) (Gc) (Vitamin D-binding protein-macrophage activating factor) (DBP-maf)		0.889248	-0.698078		0.139883	0.0993716		1.03147	0.79745		15.5916	15.4738	16.6484	17.504	13.5867	15.659	14.3408	16.3604	15.0518	15.103	16.3956	16.8361	16.4738	16.3284	16.015	16.7209	16.1678	17.3529	16.7537	15.6994	16.3152	15.9284	15.7311	17.0722	17.0322	16.1871	15.7801	21	14	14	47.5	35.4	35.4	52.917	0	137.53	12037000
P02775	PPBP CTAP3 CXCL7 SCYB7 TGB1 THBGB1	Platelet basic protein (PBP) (C-X-C motif chemokine 7) (Leukocyte-derived growth factor) (LDGF) (Macrophage-derived growth factor) (MDGF) (Small-inducible cytokine B7) [Cleaved into: Connective tissue-activating peptide III (CTAP-III) (LA-PF4) (Low-affinity platelet factor IV); TC-2; Connective tissue-activating peptide III(1-81) (CTAP-III(1-81)); Beta-thromboglobulin (Beta-TG); Neutrophil-activa…		0.0362382	0.0474281		1.59452	-0.999866	+	1.90725	-1.04729	+	18.5487	19.1802	19.7123	18.7131	19.5034	20.5575	21.2572	19.2754	18.5563	18.6607	18.2036	18.7622	18.963	19.2184	18.3116	18.8194	17.503	17.4366	19.7173	18.7725	17.2109	20.2954	20.9759	19.2219	19.5815	19.7057	19.3962	6	6	6	38.3	38.3	38.3	13.894	0	155.53	75027000
P02776	PF4 CXCL4 SCYB4	Platelet factor 4 (PF-4) (C-X-C motif chemokine 4) (Iroplact) (Oncostatin-A) [Cleaved into: Platelet factor 4, short form (Endothelial cell growth inhibitor)]		0.364627	0.276503		0.938902	-0.613075		2.04665	-0.889578	+	21.1026	21.781	21.5821	21.1702	20.5483	21.8732	21.8791	22.3084	20.8617	20.3966	19.5573	20.5888	21.2929	21.465	20.25	21.4685	19.9552	20.1263	21.6384	20.9915	20.0348	21.493	22.4377	21.9294	21.6307	20.4326	20.0301	6	6	4	36.6	36.6	12.9	10.845	0	75.668	314130000
P02787	TF PRO1400	Serotransferrin (Transferrin) (Beta-1 metal-binding globulin) (Siderophilin)		0.889196	-0.599938		0.482424	-0.216746		0.498839	0.383192		17.1673	17.7731	18.6355	19.9865	16.8694	18.3094	17.3306	18.0531	16.7487	17.3276	18.1513	18.6236	17.8199	18.2655	18.3217	18.6297	18.5841	18.5991	18.6057	18.0561	18.3523	18.5743	17.9779	19.2266	18.9223	18.7621	17.7959	43	42	42	59.7	58	58	77.063	0	323.31	130640000
P02788	LTF GIG12 LF	Lactotransferrin (Lactoferrin) (EC 3.4.21.-) (Growth-inhibiting protein 12) (Talalactoferrin) [Cleaved into: Lactoferricin-H (Lfcin-H); Kaliocin-1; Lactoferroxin-A; Lactoferroxin-B; Lactoferroxin-C]		0.984009	-1.73609		0.475307	-0.857462		0.384686	0.878625		17.0954	14.1287	15.7711	13.6317	20.527	15.8041	12.3225	18.1343	15.868	17.2745	19.2774	19.389	16.0313	15.0471	14.1103	14.8152	17.2504	17.9951	18.4887	16.5607	19.8134	15.3675	16.5891	16.598	16.266	19.1929	20.0312	43	41	41	71.4	68.5	68.5	78.181	0	323.31	104830000
P02790	HPX	Hemopexin (Beta-1B-glycoprotein)		1.03423	-0.879194		0.70178	-0.45224		0.379441	0.426954		15.8304	15.8905	17.3087	18.9724	14.4453	16.7041	15.3127	17.0714	15.6908	15.2089	17.0007	17.1899	16.1653	16.6839	16.3843	17.2916	17.3136	17.8307	17.412	16.8539	16.9207	17.548	16.4025	18.2608	18.0426	17.1983	16.5002	17	17	17	49.8	49.8	49.8	51.676	0	174.05	23764000
P02792	FTL	Ferritin light chain (Ferritin L subunit)		0.401024	0.31326		0.0699845	0.0665283		0.312735	-0.246732		18.4501	17.1926	18.0511	17.7841	17.4545	16.7737	18.2238	16.05	17.7794	17.5699	17.2573	16.6839	17.8718	16.0552	17.8704	16.6474	18.2788	17.3039	16.857	16.0306	18.1825	17.2704	17.1296	17.3016	16.9514	16.6433	18.5734	8	8	8	50.9	50.9	50.9	20.019	0	67.929	15142000
P02794	FTH1 FTH FTHL6 OK/SW-cl.84 PIG15	Ferritin heavy chain (Ferritin H subunit) (EC 1.16.3.1) (Cell proliferation-inducing gene 15 protein) [Cleaved into: Ferritin heavy chain, N-terminally processed]		0.137718	0.0692046		0.512173	0.194751		0.296405	0.125546		16.2744	15.6231	15.9254	15.8166	15.5218	15.4643	16.1702	14.8869	15.7717	16.0529	15.6717	16.0046	16.0445	15.2412	16.0795	15.8534	16.3244	15.3122	15.8382	15.0187	16.3178	15.7098	15.5875	15.4343	15.4005	15.3356	16.1892	8	8	8	48.6	48.6	48.6	21.225	0	61.892	9422100
P02808	STATH	Statherin		2.49216	1.13494	+	0.0232657	0.0189978		2.54913	-1.11594	+	16.7655	17.2515	18.5072	18.4199	18.3599	17.6783	17.8066	16.5904	16.8336	16.7195	17.2516	16.7379	15.8402	16.2711	17.3377	16.2566	15.8512	15.9037	15.7325	15.8701	17.0911	15.98	16.718	16.6462	16.1325	17.6478	16.1802	2	2	2	54.8	54.8	54.8	7.3044	0	23.502	4912200
P03897	MT-ND3 MTND3 NADH3 ND3	NADH-ubiquinone oxidoreductase chain 3 (EC 7.1.1.2) (NADH dehydrogenase subunit 3)		0.263444	-0.404321		0.309886	0.351649		0.581142	0.75597		14.9218	14.6661	15.742	13.6208	11.1339	15.7894	14.4232	12.1037	12.5174	15.5306	15.4008	15.8363	14.4621	14.2445	15.7004	13.334	12.9766	14.2369	11.6208	14.3354	14.6626	14.5843	15.5171	14.3009	14.3132	14.6843	14.5388	1	1	1	13	13	13	13.186	0	4.1945	902300
P03915	MT-ND5 MTND5 NADH5 ND5	NADH-ubiquinone oxidoreductase chain 5 (EC 7.1.1.2) (NADH dehydrogenase subunit 5)		0.114669	-0.139694		0.348966	0.261171		0.437583	0.400865		15.066	14.6889	14.0878	14.1689	14.5088	13.6877	14.6888	11.4401	15.291	14.3828	14.8657	14.7625	15.332	14.3279	14.0007	13.7801	15.5844	14.1995	13.339	14.8264	14.9836	15.2008	13.7492	13.2476	14.1008	14.0412	15.3966	3	3	3	7.8	7.8	7.8	67.026	0	8.4186	1053800
P04003	C4BPA C4BP	C4b-binding protein alpha chain (C4bp) (Proline-rich protein) (PRP)		0.246828	-0.361261		1.43742	0.703496	+	1.0107	1.06476		15.3238	15.9856	16.1615	17.3206	15.7866	15.7515	11.0947	15.0768	15.2737	15.7104	17.2015	16.5844	16.1371	16.0187	15.5322	17.0372	16.1706	16.9652	15.4121	15.4971	16.0968	15.7742	14.7746	16.55	16.7114	14.6785	15.5312	16	16	16	37.5	37.5	37.5	67.033	0	108.41	12952000
P04004	VTN	Vitronectin (VN) (S-protein) (Serum-spreading factor) (V75) [Cleaved into: Vitronectin V65 subunit; Vitronectin V10 subunit; Somatomedin-B]		0.0330976	0.0249301		0.168429	0.0989613		0.134827	0.0740312		17.1185	16.9042	17.0295	16.3692	16.2973	17.1176	17.0067	18.1329	17.058	16.8742	17.2408	17.0455	17.1218	17.4158	17.1471	17.1969	16.2237	17.4343	17.0831	17.1061	16.5485	17.6373	16.1498	17.8509	17.441	16.7445	16.2482	8	8	6	23.8	23.8	19	54.305	0	44.307	14338000
P04040	CAT	Catalase (EC 1.11.1.6)		0.999356	-0.259017		0.145334	-0.0727645		0.476627	0.186252		18.1746	17.8602	18.3692	18.0913	18.8689	18.2326	17.9687	18.1217	18.2386	18.6318	19.2144	18.1849	18.5572	18.7816	17.9708	18.0129	18.588	17.6606	18.412	18.9226	18.4718	18.5131	17.9519	18.4319	17.9857	18.8557	18.7122	29	29	29	57.7	57.7	57.7	59.755	0	323.31	147840000
P04075	ALDOA ALDA	Fructose-bisphosphate aldolase A (EC 4.1.2.13) (Lung cancer antigen NY-LU-1) (Muscle-type aldolase)		0.771958	0.121539		1.88106	0.235746	+	0.741317	0.114207		20.7998	20.6886	20.4173	20.7411	20.6757	20.6331	20.7752	21.0699	20.6477	20.8014	20.6387	20.7099	20.8232	20.8534	20.7868	21.245	20.8928	20.7251	21.0518	20.4875	20.516	20.518	20.6893	20.4538	20.5022	20.5375	20.5986	31	31	27	83.8	83.8	71.4	39.42	0	323.31	517730000
P04080	CSTB CST6 STFB	Cystatin-B (CPI-B) (Liver thiol proteinase inhibitor) (Stefin-B)		2.96579	-2.97648	+	2.43423	-1.70205	+	0.773474	1.27443		14.324	14.871	15.985	9.27761	11.4837	15.5883	14.3981	11.7318	14.0567	13.4201	13.1019	14.6597	13.053	14.3822	15.0416	16.348	16.3872	16.7925	16.7504	16.7134	16.4642	16.9101	16.4006	15.903	15.9252	16.615	16.8228	4	4	4	70.4	70.4	70.4	11.139	0	42.926	4462100
P04083	ANXA1 ANX1 LPC1	Annexin A1 (Annexin I) (Annexin-1) (Calpactin II) (Calpactin-2) (Chromobindin-9) (Lipocortin I) (Phospholipase A2 inhibitory protein) (p35) [Cleaved into: Annexin Ac2-26]		0.366868	-0.210202		1.44464	-0.360286	+	0.244403	-0.150083		19.2674	19.4029	19.5221	18.9206	18.8445	19.5671	18.8485	17.3238	19.501	18.9232	19.296	18.9754	18.7782	18.6444	18.3918	18.5454	19.4038	18.8891	18.5654	19.3208	19.5147	19.3152	18.7684	19.3193	19.2981	19.4472	19.5407	23	23	23	63.3	63.3	63.3	38.714	0	323.31	130130000
P04114	APOB	Apolipoprotein B-100 (Apo B-100) [Cleaved into: Apolipoprotein B-48 (Apo B-48)]		0.396836	0.554042		0.343005	0.481693		0.0495962	-0.0723487		14.8418	15.0061	15.277	17.1165	13.6487	16.39	13.9322	14.6845	13.9971	13.2613	14.7454	15.4229	15.136	13.5537	16.0865	16.6093	14.7446	14.6829	16.0984	14.9552	14.4843	14.9471	12.0603	15.8074	15.7005	13.9601	11.8941	52	52	52	15.2	15.2	15.2	515.6	0	240.92	11638000
P04156	PRNP ALTPRP PRIP PRP	Major prion protein (PrP) (ASCR) (PrP27-30) (PrP33-35C) (CD antigen CD230)		0.146226	0.0774565		0.630953	0.435661		0.548043	0.358204		15.6178	15.2586	15.9981	15.0554	15.4767	15.5419	15.9058	15.2476	15.2027	16.0397	15.8992	16.4272	16.0814	16.0306	13.6947	16.8027	16.3403	15.2126	16.3013	15.612	15.2637	15.6218	15.8181	14.43	14.9511	15.2226	15.387	3	3	3	19.8	19.8	19.8	27.661	0	55.178	3488700
P04179	SOD2	Superoxide dismutase [Mn], mitochondrial (EC 1.15.1.1)		0.200698	0.0735139		1.09306	0.252948		0.835893	0.179434		18.116	17.857	17.6125	18.1055	18.4849	18.1279	18.3635	18.1734	17.7389	18.5538	18.0173	18.1806	18.1383	18.4203	18.3257	18.3968	18.2751	17.8866	18.7563	17.9315	17.7153	18.1264	18.2301	17.85	17.9678	17.6157	17.7249	12	12	12	67.1	67.1	67.1	24.75	0	323.31	45924000
P04196	HRG	Histidine-rich glycoprotein (Histidine-proline-rich glycoprotein) (HPRG)		0.314742	-0.474369		0.0416497	-0.0483609		0.368195	0.426009		14.3552	11.9862	10.8945	16.2645	12.2841	12.4148	13.3854	13.8568	12.8597	13.2953	13.7984	13.6295	13.4836	13.6224	13.4226	13.4173	13.8423	13.6239	14.3838	13.6405	13.8408	14.0076	14.0387	14.4535	14.1892	13.578	10.4383	9	9	9	21.3	21.3	21.3	59.578	0	17.761	1633100
P04217	A1BG	Alpha-1B-glycoprotein (Alpha-1-B glycoprotein)		0.405258	-0.559049		0.0924599	0.107744		0.514438	0.666792		14.3776	14.2441	15.1251	16.8735	14.0362	15.2172	10.7706	13.4546	13.3892	13.2877	14.7103	15.1613	15.0653	14.6952	13.8393	15.993	14.6403	16.0969	15.4098	13.7085	14.2655	15.4879	13.3794	15.6023	15.7887	15.1479	13.7296	6	6	6	16.6	16.6	16.6	54.253	0	19.47	2537500
P04233	CD74 DHLAG	HLA class II histocompatibility antigen gamma chain (HLA-DR antigens-associated invariant chain) (Ia antigen-associated invariant chain) (Ii) (CD antigen CD74) [Cleaved into: Class-II-associated invariant chain peptide (CLIP)]		0.0898889	0.126296		0.283576	-0.249469		0.40875	-0.375765		16.753	15.9643	16.7487	15.7857	15.9164	17.0073	16.2768	13.0445	16.4999	15.5472	15.7145	16.0828	16.1675	15.6064	15.8241	14.6265	15.2088	15.837	13.3796	16.0246	16.1778	16.7744	16.2715	16.9677	15.7542	15.932	15.5783	6	6	6	23.3	23.3	23.3	33.515	0	172.63	4506400
P04234	CD3D T3D	T-cell surface glycoprotein CD3 delta chain (T-cell receptor T3 delta chain) (CD antigen CD3d)		0.0656673	0.0886552		0.0484701	-0.0457526		0.109423	-0.134408		13.2079	13.4927	13.8684	12.3817	11.4464	14.6291	12.9887	11.3463	14.849	13.2415	11.4533	13.607	13.1936	13.3585	12.7214	12.9949	13.4149	13.0154	12.1915	14.6911	11.9487	13.0856	12.7532	12.7851	13.1794	13.4184	13.3593	3	3	3	15.8	15.8	15.8	18.929	0	5.7259	621450
P04275	VWF F8VWF	von Willebrand factor (vWF) [Cleaved into: von Willebrand antigen 2 (von Willebrand antigen II)]		0.451129	0.269886		1.07711	0.533403		0.450357	0.263517		17.7397	18.4914	17.7391	18.4418	18.4226	18.3691	18.581	19.2331	17.3124	17.9913	18.8483	18.7388	18.8782	19.2671	18.0853	18.7384	18.8302	17.3242	18.8094	17.2364	17.768	17.0631	18.595	17.9823	17.6824	18.0495	18.7152	105	105	105	50	50	50	309.26	0	323.31	239560000
P04406	GAPDH GAPD CDABP0047 OK/SW-cl.12	Glyceraldehyde-3-phosphate dehydrogenase (GAPDH) (EC 1.2.1.12) (Peptidyl-cysteine S-nitrosylase GAPDH) (EC 2.6.99.-)		0.228232	0.0461313		1.29715	-0.204523		1.61105	-0.250654	+	22.5858	22.4881	22.3067	22.6314	22.7367	22.5952	22.6556	22.9672	22.4297	22.379	22.0243	22.0318	22.1935	22.3518	22.5263	22.6673	22.3276	22.6387	22.4588	22.4163	22.6467	22.5458	22.7059	22.8828	22.4254	22.5464	22.3529	19	19	19	77.3	77.3	77.3	36.053	0	323.31	1037100000
P04424	ASL	Argininosuccinate lyase (ASAL) (EC 4.3.2.1) (Arginosuccinase)		0.299944	-0.175358		0.394126	0.249867		0.788988	0.425225		14.9816	15.6539	15.2997	14.0967	15.0498	15.5164	15.6982	15.6909	15.777	14.4213	15.6183	15.872	16.2011	15.8477	15.2647	16.4704	16.6229	15.2731	16.4647	15.451	15.4621	14.4411	15.296	15.2685	15.7691	15.3553	15.8348	6	6	6	17.2	17.2	17.2	51.657	0	20.8	4148100
P04439	HLA-A HLAA	HLA class I histocompatibility antigen, A alpha chain (Human leukocyte antigen A) (HLA-A)		0.151008	-0.0865373		3.03083	0.670966	+	2.86327	0.757503	+	19.3983	18.777	18.1952	18.5869	18.9683	19.2663	18.6306	19.748	18.2315	19.4106	19.1277	19.523	19.6667	19.8285	19.7582	19.9333	19.8761	19.4955	18.9379	18.9276	19.7649	18.9784	18.5527	18.7303	19.0623	18.3052	19.3215	25	25	16	63.8	63.8	42.2	40.84	0	323.31	108510000
P04632	CAPNS1 CAPN4 CAPNS	Calpain small subunit 1 (CSS1) (Calcium-activated neutral proteinase small subunit) (CANP small subunit) (Calcium-dependent protease small subunit) (CDPS) (Calcium-dependent protease small subunit 1) (Calpain regulatory subunit)		0.028121	0.00966941		0.309767	0.0661534		0.183773	0.056484		17.8342	17.6109	17.8577	18.1624	17.9022	17.8908	17.8452	17.2051	17.2908	18.025	17.7206	17.8557	18.111	17.752	17.9334	17.637	17.5116	17.5616	17.4726	17.6455	17.6404	17.665	18.0261	17.553	17.7077	18.0141	17.7881	10	10	9	69.8	69.8	61.2	28.315	0	170.33	24527000
P04792	HSPB1 HSP27 HSP28	Heat shock protein beta-1 (HspB1) (28 kDa heat shock protein) (Estrogen-regulated 24 kDa protein) (Heat shock 27 kDa protein) (HSP 27) (Heat shock protein family B member 1) (Stress-responsive protein 27) (SRP27)		0.696427	-0.44035		0.0359227	-0.0228869		0.767969	0.417464		16.9888	17.1672	17.9133	17.6448	18.6813	17.3546	17.4052	19.4715	17.4571	17.9974	18.4435	18.2543	18.178	17.7162	17.8193	18.5141	18.1098	18.8083	19.3771	17.3339	18.6752	18.4877	17.8192	18.2808	18.1084	18.1	17.8647	15	15	15	73.2	73.2	73.2	22.782	0	89.066	39857000
P04839	CYBB NOX2	Cytochrome b-245 heavy chain (EC 1.-.-.-) (CGD91-phox) (Cytochrome b(558) subunit beta) (Cytochrome b558 subunit beta) (Heme-binding membrane glycoprotein gp91phox) (NADPH oxidase 2) (Neutrophil cytochrome b 91 kDa polypeptide) (Superoxide-generating NADPH oxidase heavy chain subunit) (gp91-1) (gp91-phox) (p22 phagocyte B-cytochrome)		0.216184	-0.195483		0.0366537	0.0332159		0.228454	0.228699		17.0185	16.4542	16.1783	17.3865	16.3858	16.1383	15.8323	14.0153	15.4494	15.614	17.3406	16.3843	16.9094	15.8225	16.2633	14.9246	17.2518	16.4063	15.2188	16.4368	16.9869	16.3339	15.7181	16.6089	16.1104	16.3039	16.9001	16	16	15	33.3	33.3	32.1	65.335	0	84.269	14688000
P04843	RPN1	Dolichyl-diphosphooligosaccharide--protein glycosyltransferase subunit 1 (Dolichyl-diphosphooligosaccharide--protein glycosyltransferase 67 kDa subunit) (Ribophorin I) (RPN-I) (Ribophorin-1)		0.0263367	-0.00498284		2.24356	0.197744	+	1.83082	0.202727	+	18.59	18.5503	18.2	18.6821	18.286	18.4347	18.2522	18.4254	18.3221	18.5534	18.7068	18.4907	18.827	18.5994	18.7373	18.3646	18.757	18.5312	18.6077	18.3904	18.4322	18.4715	18.4299	18.3653	18.5419	18.2711	18.2779	26	26	26	52.2	52.2	52.2	68.569	0	239.14	60108000
P04844	RPN2	Dolichyl-diphosphooligosaccharide--protein glycosyltransferase subunit 2 (Dolichyl-diphosphooligosaccharide--protein glycosyltransferase 63 kDa subunit) (RIBIIR) (Ribophorin II) (RPN-II) (Ribophorin-2)		0.0183164	-0.00673125		0.425676	0.1361		0.503559	0.142831		16.8704	17.2483	16.6081	17.1278	16.9061	16.7221	16.7292	17.0751	17.2733	16.5917	17.0498	17.0154	17.5402	17.0903	16.883	16.9633	17.6967	17.0155	17.4125	17.1136	16.8945	16.9762	16.6766	16.9305	17.0011	16.3893	17.2268	16	16	16	33.9	33.9	33.9	69.283	0	266.62	19688000
P04899	GNAI2 GNAI2B	Guanine nucleotide-binding protein G(i) subunit alpha-2 (Adenylate cyclase-inhibiting G alpha protein)		1.20837	-0.165496		0.124143	0.023521		1.2078	0.189017		19.0866	18.9385	19.1076	18.9125	19.0224	18.8947	19.1792	18.434	18.9286	19.0398	19.3017	19.3189	19.1105	19.0897	19.1304	19.2001	19.2865	18.7277	19.1229	19.0721	19.1182	19.1576	19.2362	18.8694	18.9853	19.1911	19.2409	19	19	13	61.7	61.7	42.5	40.45	0	323.31	101400000
P05023	ATP1A1	Sodium/potassium-transporting ATPase subunit alpha-1 (Na(+)/K(+) ATPase alpha-1 subunit) (EC 7.2.2.13) (Sodium pump subunit alpha-1)		0.286472	-0.107625		0.943876	0.211814		1.02255	0.319439		17.4223	17.1655	16.7655	16.6566	16.5445	17.1401	16.4209	15.9796	16.6555	16.8103	17.385	17.3096	17.3251	17.0445	16.9483	16.6968	17.4706	16.6352	17.064	17.0532	16.9893	16.9462	16.5467	16.5802	16.6558	16.827	17.0567	24	24	24	30.3	30.3	30.3	112.89	0	212.08	22039000
P05067	APP A4 AD1	Amyloid-beta precursor protein (APP) (ABPP) (APPI) (Alzheimer disease amyloid A4 protein homolog) (Alzheimer disease amyloid protein) (Amyloid precursor protein) (Amyloid-beta (A4) precursor protein) (Amyloid-beta A4 protein) (Cerebral vascular amyloid peptide) (CVAP) (PreA4) (Protease nexin-II) (PN-II) [Cleaved into: N-APP; Soluble APP-alpha (S-APP-alpha); Soluble APP-beta (S-APP-beta); C99 (Bet…		0.101876	0.0561481		0.698936	0.310394		0.578102	0.254246		17.9601	17.7155	17.3249	17.7846	17.388	17.8258	17.9296	18.5976	17.2566	17.1506	17.807	18.1527	18.2963	18.4592	17.8829	18.8757	17.9511	17.4956	18.7768	17.7028	17.3286	17.4317	18.016	17.3874	17.787	17.5604	17.2868	17	17	16	27.1	27.1	26.1	86.942	0	282.77	43939000
P05089	ARG1	Arginase-1 (EC 3.5.3.1) (Liver-type arginase) (Type I arginase)		0.0369463	-0.0485423		0.602703	-0.340301		0.270711	-0.291759		18.1568	17.8734	19.3723	16.758	19.579	18.961	18.1339	15.6116	17.9882	18.0403	17.4846	17.4615	17.8914	17.6245	17.4054	18.4931	18.6521	16.7555	17.399	18.331	18.7833	18.6325	17.5364	17.1111	17.974	18.7516	18.3522	3	3	3	11.5	11.5	11.5	34.735	0	4.8968	11355000
P05090	APOD	Apolipoprotein D (Apo-D) (ApoD)		0.807673	-1.0284		0.0826237	-0.092495		0.679059	0.9359		14.9377	15.1668	15.724	16.9639	12.4731	13.6911	11.5134	11.5983	15.0635	15.512	16.3449	15.1154	15.8135	14.2868	15.5453	13.1173	15.3703	14.4495	14.8633	14.9302	16.0247	15.1835	13.2988	15.6172	15.5245	15.3118	15.6333	6	6	6	28	28	28	21.275	0	29.306	3532800
P05091	ALDH2 ALDM	Aldehyde dehydrogenase, mitochondrial (EC 1.2.1.3) (ALDH class 2) (ALDH-E2) (ALDHI)		0.109663	0.133909		0.058148	-0.0666091		0.159212	-0.200518		16.2692	16.429	16.6767	16.805	15.8845	15.7588	16.3693	13.0425	15.3558	14.2059	17.0521	14.7312	16.242	15.7549	15.9959	14.875	16.7513	15.1777	15.2442	15.364	16.2189	13.9743	15.5744	16.3155	16.6017	15.9701	16.1224	16	16	14	37.7	37.7	33.8	56.381	0	61.55	9373900
P05106	ITGB3 GP3A	Integrin beta-3 (Platelet membrane glycoprotein IIIa) (GPIIIa) (CD antigen CD61)		0.563434	0.225936		2.37134	0.573207	+	1.322	0.347271	+	21.1079	20.8576	20.3475	21.0666	21.0597	20.8831	21.1665	21.6077	20.3178	21.4878	21.1362	21.3205	21.6151	21.5146	21.4288	21.2292	21.0506	20.7572	21.6925	20.4848	20.401	20.3883	21.0526	20.4309	20.8626	20.3668	20.7015	44	44	44	64.1	64.1	64.1	87.057	0	323.31	802120000
P05107	ITGB2 CD18 MFI7	Integrin beta-2 (Cell surface adhesion glycoproteins LFA-1/CR3/p150,95 subunit beta) (Complement receptor C3 subunit beta) (CD antigen CD18)		0.0527207	-0.0407227		0.0333809	-0.0204074		0.0223512	0.0203154		18.3502	17.8389	18.1772	17.9015	18.0563	17.9848	17.823	15.7763	18.1189	17.4811	18.6473	17.9118	18.0669	17.4146	17.5962	16.7921	18.4422	17.8577	17.2361	17.6221	18.1361	17.8796	17.5191	17.6908	18.0129	18.1698	18.1271	33	33	33	54.1	54.1	54.1	84.781	0	323.31	72241000
P05109	S100A8 CAGA CFAG MRP8	Protein S100-A8 (Calgranulin-A) (Calprotectin L1L subunit) (Cystic fibrosis antigen) (CFAG) (Leukocyte L1 complex light chain) (Migration inhibitory factor-related protein 8) (MRP-8) (p8) (S100 calcium-binding protein A8) (Urinary stone protein band A)		0.194653	-0.110325		0.0833048	-0.0601603		0.0622929	0.0501645		22.1671	21.7548	21.5579	21.6559	22.3875	21.0342	21.6187	20.5418	21.4854	21.1556	22.9453	21.9735	21.7522	21.3802	21.6047	20.3651	21.7748	21.7035	22.1144	21.0155	22.2162	21.5135	21.4449	21.3729	21.4424	22.0523	22.0241	11	11	11	77.4	77.4	77.4	10.834	0	310.62	351440000
P05120	SERPINB2 PAI2 PLANH2	Plasminogen activator inhibitor 2 (PAI-2) (Monocyte Arg-serpin) (Placental plasminogen activator inhibitor) (Serpin B2) (Urokinase inhibitor)		0.845101	-0.864305		0.976166	-0.739506		0.0762105	0.124799		15.5289	14.9165	13.0049	13.9809	13.841	13.0573	11.2538	11.117	12.6985	13.0118	15.2581	12.6509	13.3754	12.5532	12.9032	12.8029	15.0696	12.8967	14.0588	14.4242	13.2739	15.1923	13.0819	13.7606	14.8282	13.5233	15.0342	4	4	4	14.2	14.2	14.2	46.596	0	14.834	872600
P05121	SERPINE1 PAI1 PLANH1	Plasminogen activator inhibitor 1 (PAI) (PAI-1) (Endothelial plasminogen activator inhibitor) (Serpin E1)		0.0541423	-0.11482		0.684332	0.558217		0.422191	0.673037		16.0146	16.1518	15.3711	16.2887	15.2227	15.8418	16.8429	16.4291	9.97341	14.4524	16.4278	16.7097	16.5187	16.9115	15.5522	16.5815	15.4377	15.602	16.7173	14.2938	14.8725	13.8903	16.5346	15.7315	16.3432	15.4405	15.3458	8	8	8	27.6	27.6	27.6	45.059	0	69.137	6478400
P05141	SLC25A5 AAC2 ANT2	ADP/ATP translocase 2 (ADP,ATP carrier protein 2) (ADP,ATP carrier protein, fibroblast isoform) (Adenine nucleotide translocator 2) (ANT 2) (Solute carrier family 25 member 5) [Cleaved into: ADP/ATP translocase 2, N-terminally processed]		0.349734	-0.131978		0.837637	-0.41041		0.572654	-0.278432		17.2174	16.4971	16.8361	16.8843	16.8202	16.6791	17.2971	16.606	16.7568	17.1006	16.9321	16.7337	16.7895	16.6643	17.1021	15.2787	15.5328	16.9544	15.9137	17.2599	17.1069	17.2215	17.2856	17.0723	16.9875	17.2043	16.7303	11	5	5	31.9	16.4	16.4	32.852	0	30.801	13704000
P05155	SERPING1 C1IN C1NH	Plasma protease C1 inhibitor (C1 Inh) (C1Inh) (C1 esterase inhibitor) (C1-inhibiting factor) (Serpin G1)		0.233752	-0.476506		0.0829699	-0.163175		0.133126	0.31333		11.4858	12.5779	14.923	15.9353	11.6304	12.2743	10.1038	12.1908	9.00357	11.5847	10.956	10.3097	12.8264	11.7952	12.0304	15.1969	15.0552	13.1904	12.3211	11.2884	14.2562	12.537	10.2274	13.5367	14.6639	12.9676	12.6152	10	10	9	21.4	21.4	20	55.154	0	23.344	2523000
P05161	ISG15 G1P2 UCRP	Ubiquitin-like protein ISG15 (Interferon-induced 15 kDa protein) (Interferon-induced 17 kDa protein) (IP17) (Ubiquitin cross-reactive protein) (hUCRP)		0.646998	-0.86028		0.244557	-0.434651		0.218332	0.425629		16.3672	12.4777	13.3563	13.152	11.1263	12.9731	13.1817	12.0639	15.1793	11.7048	12.9511	13.2702	12.8388	12.6664	13.413	16.4109	13.2016	17.2516	11.8344	15.5025	15.8317	14.7488	14.2075	12.6681	13.5775	14.3436	14.906	4	4	4	30.9	30.9	30.9	17.887	0	26.551	2351500
P05164	MPO	Myeloperoxidase (MPO) (EC 1.11.2.2) [Cleaved into: Myeloperoxidase; 89 kDa myeloperoxidase; 84 kDa myeloperoxidase; Myeloperoxidase light chain; Myeloperoxidase heavy chain]		0.0572867	-0.0526829		0.290124	-0.156242		0.123833	-0.103559		19.192	19.0927	19.3899	19.1288	19.6699	19.4408	18.7133	16.7945	18.8121	18.6416	19.2922	18.9691	18.5615	18.5658	18.902	17.9336	19.5135	18.9227	18.2283	18.1727	19.4621	18.6722	19.0002	19.1623	18.9504	19.3754	19.6844	36	36	30	52.5	52.5	44.2	83.868	0	323.31	230520000
P05198	EIF2S1 EIF2A	Eukaryotic translation initiation factor 2 subunit 1 (Eukaryotic translation initiation factor 2 subunit alpha) (eIF-2-alpha) (eIF-2A) (eIF-2alpha) (eIF2-alpha)		0.317568	0.0817086		0.893586	0.0998046		0.0646015	0.018096		16.838	16.514	16.7357	16.5257	16.6357	16.7444	16.9085	15.9177	16.7839	16.6176	16.7027	16.5402	16.6565	16.5963	16.5708	16.7571	16.5701	16.7553	16.3786	16.4155	16.7332	16.6467	16.5913	16.2231	16.6331	16.69	16.5568	10	10	10	37.5	37.5	37.5	36.112	0	94.448	10782000
P05386	RPLP1 RRP1	Large ribosomal subunit protein P1 (60S acidic ribosomal protein P1)		1.42844	-0.622509	+	0.981598	-0.323172		0.451791	0.299337		17.2733	17.2063	17.3088	15.561	16.1233	17.2732	16.6983	15.6407	17.6768	16.2784	16.7064	16.5632	17.2543	17.246	16.6855	17.4947	17.8345	17.3926	17.2851	17.523	17.3862	17.3257	17.0017	17.1644	17.2775	17.7469	17.6538	4	3	3	94.7	79.8	79.8	11.514	0	128.85	7323400
P05387	RPLP2 D11S2243E RPP2	Large ribosomal subunit protein P2 (60S acidic ribosomal protein P2) (Renal carcinoma antigen NY-REN-44)		0.566404	-0.374673		2.44235	-0.732569	+	0.493248	-0.357896		17.917	18.1648	18.6757	17.0407	17.2415	18.6638	17.9949	15.9475	18.5818	16.8499	16.6454	17.4838	17.3233	17.706	17.3095	18.0784	17.3504	18.2599	17.4543	18.4789	17.946	18.6393	18.0153	18.4358	17.8718	18.4527	18.3057	7	7	6	88.7	88.7	73.9	11.665	0	212.84	30764000
P05388	RPLP0	Large ribosomal subunit protein uL10 (60S acidic ribosomal protein P0) (60S ribosomal protein L10E)		0.302345	-0.213726		0.424786	-0.141179		0.0881298	0.0725472		18.3056	18.715	18.5585	18.1873	17.8893	18.4075	18.3054	15.9236	18.738	17.7526	17.8321	18.0721	18.4567	18.1531	18.2492	17.9389	18.5718	18.6567	17.7717	17.9105	18.6082	18.7329	18.1718	18.6584	18.5092	18.3003	18.2906	8	8	8	40.4	40.4	40.4	34.273	0	206.6	31708000
P05455	SSB	Lupus La protein (La autoantigen) (La ribonucleoprotein) (Sjoegren syndrome type B antigen) (SS-B)		0.487413	-0.585632		1.04271	-0.304241		0.200308	0.281391		17.1144	17.3413	17.5064	17.0576	16.6997	17.353	16.7731	12.2184	17.6906	16.9631	16.6908	16.9419	16.6124	16.7691	17.0323	16.5958	16.9973	17.6842	16.421	17.5366	17.4714	17.656	17.0369	17.255	16.9487	17.4941	17.2054	15	15	15	37	37	37	46.836	0	94.78	17206000
P05546	SERPIND1 HCF2	Heparin cofactor 2 (Heparin cofactor II) (HC-II) (Protease inhibitor leuserpin-2) (HLS2) (Serpin D1)		0.881345	1.21272		0.515692	0.682074		0.307406	-0.530645		13.0219	11.7671	12.5126	15.246	10.5082	12.289	13.1698	16.4437	11.9075	10.6375	12.4753	12.59	11.6212	11.6711	11.3115	13.4418	13.2402	15.1015	11.9284	11.7317	12.0523	13.038	12.6605	12.9166	11.8818	11.3282	8.41384	11	11	9	24	24	20.4	57.07	0	31.481	1614200
P05556	ITGB1 FNRB MDF2 MSK12	Integrin beta-1 (Fibronectin receptor subunit beta) (Glycoprotein IIa) (GPIIA) (VLA-4 subunit beta) (CD antigen CD29)		0.488672	0.206146		1.78969	0.511699	+	1.15725	0.305553		18.3744	18.257	17.7846	18.4538	17.9319	18.3311	18.3084	18.9747	17.8584	18.8058	18.4739	18.4196	18.9296	18.7848	18.6566	18.591	18.4486	17.9143	19.1413	18.0142	17.719	17.7842	18.2409	17.8343	18.2713	17.425	17.9888	23	23	23	38.5	38.5	38.5	88.414	0	288.63	68281000
P05771	PRKCB PKCB PRKCB1	Protein kinase C beta type (PKC-B) (PKC-beta) (EC 2.7.11.13)		0.161033	0.0551406		1.70971	0.303643	+	1.09886	0.248503		17.4476	17.9701	17.3469	17.2251	17.7665	17.5218	17.7105	18.1578	17.3092	18.1728	17.4566	17.7292	18.0676	17.954	17.8493	18.0978	17.7651	17.5996	18.0669	17.6678	17.2604	17.6979	17.6271	17.2808	17.5742	17.3342	17.4498	28	28	17	50.1	50.1	34.1	76.868	0	216.41	43880000
P05976	MYL1	Myosin light chain 1/3, skeletal muscle isoform (MLC1/MLC3) (MLC1F/MLC3F) (Myosin light chain alkali 1/2) (Myosin light chain A1/A2)		0.746325	0.347083		0.0926014	-0.0588245		0.917496	-0.405908		17.4037	17.629	18.5489	18.2051	18.6179	18.0879	19.1137	18.7547	18.4785	18.9263	18.387	18.0304	17.6571	17.4939	18.1044	17.714	17.5238	17.3493	17.8882	18.0508	17.8437	17.7034	18.6558	17.8103	16.973	18.5915	18.1991	2	2	2	8.2	8.2	8.2	21.145	0	35.929	16860000
P06127	CD5 LEU1	T-cell surface glycoprotein CD5 (Lymphocyte antigen T1/Leu-1) (CD antigen CD5)		0.662446	-0.637804		0.275031	-0.195063		0.419436	0.44274		15.0734	15.4456	14.0937	14.4248	14.5404	15.5669	13.9121	11.0971	14.7433	14.6826	13.9599	15.4899	13.9622	14.3757	14.9508	14.6495	15.0267	15.7848	13.7285	15.4546	15.2081	15.5867	14.3949	15.2527	14.2305	15.2932	15.4883	7	7	7	18	18	18	54.577	0	20.401	2598100
P06132	UROD	Uroporphyrinogen decarboxylase (UPD) (URO-D) (EC 4.1.1.37)		0.0515221	-0.0270724		0.0451485	-0.0250307		0.00273263	0.00204171		15.7941	15.8353	16.3851	15.617	15.9644	14.8266	16.067	16.734	15.7725	16.5631	15.2153	16.0837	15.2012	16.3478	16.3182	16.2499	15.156	15.879	15.8944	16.0677	15.9021	15.6459	15.8505	16.2392	16.0109	16.062	15.5669	6	6	6	24	24	24	40.786	0	48.087	5680200
P06239	LCK	Tyrosine-protein kinase Lck (EC 2.7.10.2) (Leukocyte C-terminal Src kinase) (LSK) (Lymphocyte cell-specific protein-tyrosine kinase) (Protein YT16) (Proto-oncogene Lck) (T cell-specific protein-tyrosine kinase) (p56-LCK)		0.713241	-0.485474		0.531496	-0.314492		0.170965	0.170982		15.2227	15.7826	16.0162	14.5305	14.8987	15.6054	15.3535	13.0064	16.0935	15.1	14.8738	15.8852	14.0145	15.2064	15.0674	15.356	16.3545	16.1905	15.4977	16.3183	15.7488	15.8427	15.036	14.9094	15.3781	16.0378	16.1098	14	13	13	37.7	35.8	35.8	58	0	48.884	8138000
P06241	FYN	Tyrosine-protein kinase Fyn (EC 2.7.10.2) (Proto-oncogene Syn) (Proto-oncogene c-Fyn) (Src-like kinase) (SLK) (p59-Fyn)		0.323689	-0.180179		0.79715	0.312649		1.39059	0.492828	+	15.2416	15.6978	14.8575	15.2255	14.4194	15.18	14.9356	16.3351	15.2771	15.8798	15.1467	15.8287	16.231	15.9103	15.229	16.1645	15.8015	15.4136	16.5958	15.502	15.2635	15.2981	15.1169	14.8208	15.6263	15.0921	15.476	12	9	9	28.7	23.3	23.3	60.761	0	52.395	5995400
P06312	IGKV4-1	Immunoglobulin kappa variable 4-1 (Ig kappa chain V-IV region B17) (Ig kappa chain V-IV region JI) (Ig kappa chain V-IV region Len) (Ig kappa chain V-IV region STH)		0.0246923	0.0780929		0.0437451	-0.0804687		0.0631944	-0.158562		12.3641	10.3918	16.2478	17.8769	12.6957	12.9832	11.4805	12.946	9.13199	12.4647	12.9527	13.1655	12.3481	12.4657	13.1921	12.5138	13.3668	12.2216	9.56062	13.3696	11.6835	13.0172	12.9485	16.9272	12.2941	12.4194	13.195	2	2	2	17.4	17.4	17.4	13.38	0.00036563	3.5989	759390
P06396	GSN	Gelsolin (AGEL) (Actin-depolymerizing factor) (ADF) (Brevin)		0.0685838	-0.0354576		0.85838	0.215032		0.665526	0.250489		21.1022	21.029	20.4456	21.0194	21.2255	21.142	21.4056	22.0986	20.4511	21.5993	20.9459	21.2601	21.2812	21.6891	21.3012	21.8516	21.2691	20.9761	21.7384	21.2094	20.9451	20.7612	21.2625	21.088	21.2347	20.9459	21.0532	43	43	18	56.3	56.3	37	85.696	0	323.31	687940000
P06454	PTMA TMSA	Prothymosin alpha [Cleaved into: Prothymosin alpha, N-terminally processed; Thymosin alpha-1]		0.610185	-1.08185		1.55386	-2.25757	+	0.939887	-1.17572		12.966	14.036	12.4563	12.3238	11.8245	16.4369	12.3155	12.7579	12.8455	9.52894	10.6886	12.9463	11.8937	12.8794	9.7339	13.6039	12.3709	13.7353	12.1167	12.8571	12.5292	15.6647	16.1858	11.1205	13.0959	17.4756	16.6535	4	4	4	34.2	34.2	34.2	12.203	0	31.808	1547800
P06576	ATP5F1B ATP5B ATPMB ATPSB	ATP synthase subunit beta, mitochondrial (EC 7.1.2.2) (ATP synthase F1 subunit beta)		0.384667	-0.0743951		0.301736	-0.040202		0.153949	0.034193		19.7667	19.6326	19.9198	19.4859	19.8057	19.8219	19.9235	19.2617	19.9722	19.6725	19.77	19.8576	19.9833	19.7904	19.6634	19.5674	19.7923	19.801	19.6791	19.6181	19.7886	19.7825	19.8552	19.7927	19.7988	19.882	20.0626	25	25	25	67.1	67.1	67.1	56.559	0	323.31	283390000
P06702	S100A9 CAGB CFAG MRP14	Protein S100-A9 (Calgranulin-B) (Calprotectin L1H subunit) (Leukocyte L1 complex heavy chain) (Migration inhibitory factor-related protein 14) (MRP-14) (p14) (S100 calcium-binding protein A9)		0.244728	-0.145518		0.55425	-0.267934		0.17398	-0.122416		22.258	21.6167	22.0749	21.9752	22.6645	22.0016	21.7914	20.4897	21.3478	20.5905	22.2575	21.8714	21.7688	21.3775	21.4049	21.35	22.5445	21.9532	22.118	21.6534	22.4112	22.1977	21.8065	21.2549	21.4314	22.275	22.3815	11	11	11	82.5	82.5	82.5	13.242	0	278.35	506090000
P06703	S100A6 CACY	Protein S100-A6 (Calcyclin) (Growth factor-inducible protein 2A9) (MLN 4) (Prolactin receptor-associated protein) (PRA) (S100 calcium-binding protein A6)		0.0613027	-0.0927698		1.035	-0.471493		0.2936	-0.378723		17.7585	17.5707	18.1146	18.4036	18.42	16.051	19.5794	14.1735	17.8776	17.0594	18.4101	17.5567	17.4899	17.1707	17.1253	16.5343	16.6479	16.5461	16.6844	17.7878	17.6395	17.9804	18.042	17.7952	17.2302	18.3855	17.2389	7	7	7	66.7	66.7	66.7	10.18	0	114.14	11469000
P06727	APOA4	Apolipoprotein A-IV (Apo-AIV) (ApoA-IV) (Apolipoprotein A4)		1.17466	-1.68103		0.748749	-0.651352		0.693088	1.02967		13.7104	12.0636	16.2459	16.0753	12.6335	9.88451	10.2862	12.1889	11.7686	14.1347	13.6231	13.4065	13.5071	13.0937	14.0836	15.1773	13.4119	13.6861	14.661	14.082	13.3132	15.3376	12.4746	15.7958	15.7516	15.4404	13.13	20	20	18	48	48	44.9	45.398	0	50.512	5445200
P06730	EIF4E EIF4EL1 EIF4F	Eukaryotic translation initiation factor 4E (eIF-4E) (eIF4E) (eIF-4F 25 kDa subunit) (mRNA cap-binding protein)		0.14902	-0.0433214		0.656913	-0.109351		0.252323	-0.0660299		16.4866	16.3101	16.6755	16.8986	16.2595	16.487	16.6241	15.9024	16.3726	16.1664	16.4293	16.405	16.2195	16.441	16.575	16.4716	16.5923	16.1221	16.8416	16.5213	16.3787	16.2488	16.537	16.3653	16.5278	16.6913	16.2945	6	6	5	37.8	37.8	21.7	25.097	0	17.97	6848700
P06733	ENO1 ENO1L1 MBPB1 MPB1	Alpha-enolase (EC 4.2.1.11) (2-phospho-D-glycerate hydro-lyase) (C-myc promoter-binding protein) (Enolase 1) (MBP-1) (MPB-1) (Non-neural enolase) (NNE) (Phosphopyruvate hydratase) (Plasminogen-binding protein)		0.212025	0.0428723		0.205635	-0.0395417		0.446219	-0.082414		22.3607	22.0935	22.2054	22.4644	22.4923	22.1194	22.4254	21.9301	22.1776	22.1219	22.3661	22.1369	22.2309	22.2807	22.2935	21.7588	22.1201	22.2185	21.9005	22.0498	22.2544	22.2134	22.2985	22.3225	22.1753	22.4451	22.2236	30	30	27	72.4	72.4	63.8	47.168	0	323.31	764850000
P06737	PYGL	Glycogen phosphorylase, liver form (EC 2.4.1.1)		0.769738	-0.253166		0.0984239	0.0429516		1.05001	0.296118		16.7862	16.7993	16.5613	16.585	17.4027	17.1102	16.6788	17.5807	16.6514	17.1608	16.7039	17.3018	17.4351	17.3103	16.883	17.6664	17.4756	16.8838	17.8356	17.3579	17.1766	16.8225	16.6957	16.7067	17.2103	17.1638	17.4651	34	28	27	44.2	37.1	35.8	97.147	0	285.04	43759000
P06744	GPI	Glucose-6-phosphate isomerase (GPI) (EC 5.3.1.9) (Autocrine motility factor) (AMF) (Neuroleukin) (NLK) (Phosphoglucose isomerase) (PGI) (Phosphohexose isomerase) (PHI) (Sperm antigen 36) (SA-36)		0.399593	0.0776772		0.422043	0.094407		0.0553944	0.0167298		18.5225	18.4355	18.472	18.622	18.6157	18.3699	18.3846	17.9419	18.4766	18.4659	18.7898	18.5748	18.5214	18.5128	18.6158	17.9015	18.4086	18.2006	18.009	18.2247	18.4793	18.4753	18.4318	18.1765	18.3516	18.5485	18.445	23	23	15	55.9	55.9	39.1	63.146	0	323.31	84648000
P06748	NPM1 NPM	Nucleophosmin (NPM) (Nucleolar phosphoprotein B23) (Nucleolar protein NO38) (Numatrin)		0.452323	-0.360604		1.61007	-0.393872	+	0.0306461	-0.033268		17.6707	17.7267	17.9771	17.5532	17.1647	18.2689	17.8045	14.762	18.442	17.1084	17.0213	17.3464	17.2729	17.1334	17.6045	17.7113	17.7529	18.1193	17.2248	17.864	17.8812	18.1384	17.7418	17.9419	17.5636	18.0816	18.178	10	10	10	36.4	36.4	36.4	32.575	0	283.7	22618000
P06753	TPM3	Tropomyosin alpha-3 chain (Gamma-tropomyosin) (Tropomyosin-3) (Tropomyosin-5) (hTM5)		0.237011	-0.119499		0.737839	0.27002		1.58005	0.389519	+	20.1328	19.8554	19.7551	19.6002	19.571	19.9243	19.8023	20.6963	19.3903	20.1246	19.745	20.2787	20.3465	20.2547	20.0967	20.8453	20.2659	20.2759	21.2593	19.9356	19.8306	19.4308	19.9298	19.9038	19.8503	19.74	19.923	28	15	11	52.3	32.6	22.1	32.95	0	323.31	150820000
P06865	HEXA	Beta-hexosaminidase subunit alpha (EC 3.2.1.52) (Beta-N-acetylhexosaminidase subunit alpha) (Hexosaminidase subunit A) (N-acetyl-beta-glucosaminidase subunit alpha)		0.790706	-0.662666		0.0112176	0.00746017		0.818463	0.670126		15.4511	14.9061	16.0027	15.3322	14.6712	15.8576	11.9245	14.841	15.9675	16.2746	15.5839	15.6976	15.9133	15.3848	15.5694	15.2283	16.3631	14.97	15.5469	14.9819	16.2075	15.7957	16.2617	14.809	16.0066	15.4147	15.8936	6	6	6	11.2	11.2	11.2	60.702	0	41.652	3147500
P07093	SERPINE2 PI7 PN1	Glia-derived nexin (GDN) (Peptidase inhibitor 7) (PI-7) (Protease nexin 1) (PN-1) (Protease nexin I) (Serpin E2)		0.0231215	-0.0380262		0.571792	0.435411		0.403778	0.473438		15.4302	15.0125	11.9172	15.4189	12.982	15.3026	13.9568	16.2853	12.9539	14.249	14.2229	14.7524	15.2657	13.7514	15.0929	16.0809	15.0615	15.0435	15.307	13.9681	12.3504	14.5273	14.9362	13.9648	14.7787	14.5295	15.2396	4	4	4	12.1	12.1	12.1	44.002	0	63.113	1891400
P07108	DBI	Acyl-CoA-binding protein (ACBP) (Diazepam-binding inhibitor) (DBI) (Endozepine) (EP)		4.49168	-2.81523	+	2.53044	-1.70947	+	1.09109	1.10575		14.4656	15.3663	15.738	12.363	12.9626	14.1971	12.2456	14.5791	13.1955	14.6085	13.9485	13.8213	14.0599	14.9305	13.9429	16.7051	16.1275	16.9204	18.1122	17.775	16.4149	16.7866	15.8814	16.0763	16.1386	16.5566	16.7082	5	5	5	63.2	63.2	63.2	10.044	0	23.725	4145700
P07195	LDHB	L-lactate dehydrogenase B chain (LDH-B) (EC 1.1.1.27) (LDH heart subunit) (LDH-H) (Renal carcinoma antigen NY-REN-46)		0.160446	0.0368837		1.74574	0.218899	+	1.10442	0.182015		20.7438	20.6053	20.9413	20.6488	20.5448	20.8772	20.8324	20.2054	20.7462	20.8507	20.5893	20.9193	20.7768	20.7409	21.0457	21.1987	20.9692	20.6928	20.8086	20.9183	20.4035	20.6047	20.6105	20.5439	20.5254	20.7899	20.6086	21	20	20	68.3	64.7	64.7	36.638	0	323.31	267820000
P07203	GPX1	Glutathione peroxidase 1 (GPx-1) (GSHPx-1) (EC 1.11.1.9) (Cellular glutathione peroxidase) (Phospholipid-hydroperoxide glutathione peroxidase GPX1) (EC 1.11.1.12)		1.37032	0.195027	+	0.631842	0.166386		0.0749083	-0.0286414		18.4754	18.1131	18.3989	18.2885	18.6999	18.2869	18.7191	18.3575	18.1961	18.6035	17.7336	18.4002	18.8948	18.6648	18.3428	18.5201	18.2069	17.9109	18.5034	18.1434	18.1014	18.0071	18.4421	18.0976	18.1848	18.1564	18.1439	14	14	14	73.9	73.9	73.9	22.088	0	111.99	62097000
P07225	PROS1 PROS	Vitamin K-dependent protein S		0.195426	0.0908035		0.738571	0.292017		0.513094	0.201213		16.3191	16.1961	16.1019	16.5776	16.2928	15.8679	16.6092	16.7486	15.6554	16.0132	16.3691	16.2294	17.0897	16.7706	16.2652	17.1425	16.4252	15.8745	16.9704	15.6081	15.7063	15.9489	16.5815	16.316	16.429	15.8908	16.1004	20	20	19	37.3	37.3	36.1	75.122	0	196.35	26224000
P07237	P4HB ERBA2L PDI PDIA1 PO4DB	Protein disulfide-isomerase (PDI) (EC 5.3.4.1) (Cellular thyroid hormone-binding protein) (Prolyl 4-hydroxylase subunit beta) (p55)		2.37739	0.206173	+	1.60497	0.153495	+	0.284954	-0.0526774		19.44	18.9618	19.2343	19.1127	19.3784	19.2282	19.3849	18.9974	19.2312	19.0898	19.4173	19.1954	19.4058	19.0501	19.2427	19.0135	19.1598	18.9202	19.1597	18.9452	19.0503	18.9114	18.981	18.9763	18.9734	19.042	19.0739	30	30	30	59.1	59.1	59.1	57.116	0	323.31	207460000
P07339	CTSD CPSD	Cathepsin D (EC 3.4.23.5) [Cleaved into: Cathepsin D light chain; Cathepsin D heavy chain]		0.0925949	-0.0547498		0.83828	-0.207693		0.319001	-0.152944		17.7733	17.2864	17.9109	17.6461	17.8031	17.7285	17.4597	16.1754	18.2296	17.457	17.6775	17.3063	17.495	17.0314	17.5635	16.9707	17.5406	17.5945	17.1471	17.0252	17.8913	17.7295	17.669	17.7483	17.6301	17.6753	17.99	12	12	12	38.1	38.1	38.1	44.552	0	84.122	38032000
P07355	ANXA2 ANX2 ANX2L4 CAL1H LPC2D	Annexin A2 (Annexin II) (Annexin-2) (Calpactin I heavy chain) (Calpactin-1 heavy chain) (Chromobindin-8) (Lipocortin II) (Placental anticoagulant protein IV) (PAP-IV) (Protein I) (p36)		0.488681	-0.257556		2.08265	-0.45782	+	0.3977	-0.200264		19.3027	19.0704	19.2818	18.8814	18.7994	19.1778	19.1233	17.1996	19.1224	18.5686	18.9271	18.3688	18.6476	18.5456	18.6008	18.5294	19.1415	18.8271	18.214	19.0733	19.434	19.3159	18.9901	19.4629	19.4081	19.3068	19.0717	23	23	23	66.1	66.1	66.1	38.604	0	323.31	130180000
P07359	GP1BA	Platelet glycoprotein Ib alpha chain (GP-Ib alpha) (GPIb-alpha) (GPIbA) (Glycoprotein Ibalpha) (Antigen CD42b-alpha) (CD antigen CD42b) [Cleaved into: Glycocalicin]		1.22542	0.375582		2.22484	0.5406	+	0.506836	0.165018		19.5441	19.1887	18.9496	19.6641	19.4601	19.5984	19.7586	19.5805	18.6617	19.783	19.3996	19.652	19.8279	19.5564	19.6249	19.7903	19.381	18.8761	19.8811	19.0698	18.6544	18.8107	19.4512	18.6845	18.9557	18.6406	18.8777	18	18	18	25.6	25.6	25.6	71.539	0	323.31	152970000
P07384	CAPN1 CANPL1 PIG30	Calpain-1 catalytic subunit (EC 3.4.22.52) (Calcium-activated neutral proteinase 1) (CANP 1) (Calpain mu-type) (Calpain-1 large subunit) (Cell proliferation-inducing gene 30 protein) (Micromolar-calpain) (muCANP)		0.848118	0.208199		0.54585	0.186239		0.0553088	-0.0219604		18.7852	18.5448	18.5214	18.7258	18.9951	18.6458	19.0475	18.378	18.6948	19.1629	18.4447	18.423	18.7878	18.8443	18.6557	19.2843	18.3431	18.1949	18.8942	18.835	18.0695	18.6167	18.8478	18.3175	18.6341	18.1916	18.0582	33	33	33	54.2	54.2	54.2	81.889	0	323.31	112390000
P07437	TUBB TUBB5 OK/SW-cl.56	Tubulin beta chain (Tubulin beta-5 chain)		0.391352	-0.139802		0.39016	-0.1202		0.045351	0.019602		20.8875	20.1192	20.9083	20.4845	20.6489	20.5552	20.8545	20.3443	21.3905	20.5634	21.1385	20.8626	20.4318	20.4418	20.6008	20.4091	20.8937	21.0275	20.165	20.8185	21.08	20.7256	20.8899	21.1229	21.1792	20.54	20.9299	24	6	5	70.7	19.6	16.2	49.67	0	173.21	109710000
P07602	PSAP GLBA SAP1	Prosaposin (Proactivator polypeptide) [Cleaved into: Saposin-A (Protein A); Saposin-B-Val; Saposin-B (Cerebroside sulfate activator) (CSAct) (Dispersin) (Sphingolipid activator protein 1) (SAP-1) (Sulfatide/GM1 activator); Saposin-C (A1 activator) (Co-beta-glucosidase) (Glucosylceramidase activator) (Sphingolipid activator protein 2) (SAP-2); Saposin-D (Component C) (Protein C)]		2.69831	1.40384	+	0.486016	0.386686		1.58549	-1.01715	+	17.1617	16.5882	18.4413	17.0262	16.4734	17.9939	18.0305	15.6801	17.4205	14.9344	15.4524	17.2779	16.6432	16.6214	16.5177	17.3041	15.6709	15.2392	17.2113	15.6396	15.4923	16.6297	16.1996	15.2536	14.9652	15.3261	15.4637	8	8	8	20.6	20.6	20.6	58.112	0	21.249	8678900
P07686	HEXB HCC7	Beta-hexosaminidase subunit beta (EC 3.2.1.52) (Beta-N-acetylhexosaminidase subunit beta) (Hexosaminidase subunit B) (Cervical cancer proto-oncogene 7 protein) (HCC-7) (N-acetyl-beta-glucosaminidase subunit beta) [Cleaved into: Beta-hexosaminidase subunit beta chain B; Beta-hexosaminidase subunit beta chain A]		0.0801829	-0.0865424		0.00966964	-0.00747903		0.0666472	0.0790634		16.2289	15.6509	16.7744	14.0152	15.6028	16.1145	15.7463	13.2839	15.985	15.2842	16.2345	15.4287	16.1473	15.8898	15.9409	14.3004	16.0862	14.8017	14.9091	15.0865	16.2557	15.8484	15.8113	15.2695	15.412	15.6406	15.9478	5	5	5	11.7	11.7	11.7	63.111	0	21.415	4678800
P07737	PFN1	Profilin-1 (Epididymis tissue protein Li 184a) (Profilin I)		2.00136	0.295264	+	0.227982	0.0491441		1.41257	-0.246119	+	22.3018	21.9028	21.933	22.3451	22.3846	21.9778	22.4435	22.2153	21.7451	22.1966	21.7315	21.8609	21.8821	22.2068	21.9539	21.7589	21.5574	21.8857	21.7812	21.7523	21.775	21.8324	22.2319	21.7374	21.6492	21.9299	21.9023	14	14	14	92.1	92.1	92.1	15.054	0	323.31	464870000
P07738	BPGM	Bisphosphoglycerate mutase (BPGM) (EC 5.4.2.4) (2,3-bisphosphoglycerate mutase, erythrocyte) (2,3-bisphosphoglycerate synthase) (EC 5.4.2.11) (2,3-diphosphoglycerate mutase) (DPGM) (BPG-dependent PGAM)		0.489957	-0.982698		0.141124	-0.305317		0.317531	0.677381		12.8568	12.4414	13.4573	12.5737	18.1403	11.7568	11.7581	16.2283	12.0288	15.3644	17.1114	15.2948	13.3531	12.7639	11.0987	14.2655	13.5394	14.5468	14.1012	17.4576	15.8763	11.9096	13.4298	13.6853	13.3636	16.87	13.3925	7	7	7	31.7	31.7	31.7	30.005	0	19.692	2310300
P07741	APRT	Adenine phosphoribosyltransferase (APRT) (EC 2.4.2.7)		1.13696	0.358929		0.180925	-0.0659784		1.95205	-0.424907	+	17.6547	17.7103	18.3842	17.7738	17.82	17.7535	18.4631	17.2459	18.2918	17.6018	17.3508	17.5671	17.1436	17.5881	17.7256	17.2363	17.4309	17.6291	17.0175	17.1054	17.8178	17.8525	17.9376	17.9761	17.3075	17.7265	17.1262	9	9	9	77.2	77.2	77.2	19.608	0	126.99	20159000
P07766	CD3E T3E	T-cell surface glycoprotein CD3 epsilon chain (T-cell surface antigen T3/Leu-4 epsilon chain) (CD antigen CD3e)		0.520338	-0.636151		0.236505	-0.373441		0.146264	0.262711		15.4025	16.0048	15.961	13.9704	14.7043	15.9756	14.3513	11.9642	16.0593	15.5777	11.4034	15.8493	13.8194	16.1185	15.9789	15.4075	16.346	16.2571	12.8008	16.206	16.201	16.1825	14.9129	15.5102	15.5023	16.3427	16.4602	2	2	2	17.9	17.9	17.9	23.147	0	84.089	2951400
P07814	EPRS1 EPRS GLNS PARS QARS QPRS PIG32	Bifunctional glutamate/proline--tRNA ligase (Bifunctional aminoacyl-tRNA synthetase) (Cell proliferation-inducing gene 32 protein) (Glutamatyl-prolyl-tRNA synthetase) [Includes: Glutamate--tRNA ligase (EC 6.1.1.17) (Glutamyl-tRNA synthetase) (GluRS); Proline--tRNA ligase (EC 6.1.1.15) (Prolyl-tRNA synthetase)]		0.524158	-0.216103		0.745829	0.195011		1.26346	0.411114		15.7966	15.8694	15.6617	15.3255	14.9496	15.8661	14.9518	14.3497	15.5166	15.5291	15.7106	15.534	15.5874	15.5959	15.6275	15.9551	16.1935	16.2541	15.6571	15.8613	15.874	15.8098	15.0784	15.2332	15.4216	15.4135	15.8833	20	20	20	19.7	19.7	19.7	170.59	0	156.02	8493300
P07858	CTSB CPSB	Cathepsin B (EC 3.4.22.1) (APP secretase) (APPS) (Cathepsin B1) [Cleaved into: Cathepsin B light chain; Cathepsin B heavy chain]		0.126926	0.0648618		0.092087	0.0568075		0.0133362	-0.00805431		17.5562	16.7559	17.3018	16.553	17.0562	16.9701	16.9656	16.3771	16.7663	16.2911	17.2577	16.7437	17.2252	16.5862	16.7256	16.6231	18.0156	16.7614	16.7731	16.3434	17.5922	16.8862	15.9909	16.9192	16.9004	17.1756	17.1374	10	10	10	36	36	36	37.821	0	160.67	13040000
P07900	HSP90AA1 HSP90A HSPC1 HSPCA	Heat shock protein HSP 90-alpha (EC 3.6.4.10) (Heat shock 86 kDa) (HSP 86) (HSP86) (Heat shock protein family C member 1) (Lipopolysaccharide-associated protein 2) (LAP-2) (LPS-associated protein 2) (Renal carcinoma antigen NY-REN-38)		0.448582	0.0567519		1.10513	0.101976		0.326095	0.0452243		19.8498	19.7406	19.7692	19.7483	19.6063	19.7368	19.7831	19.3771	19.7803	19.6473	19.7341	19.7116	19.7443	19.706	19.6838	19.6566	19.9641	19.9509	19.7542	19.5341	19.7728	19.7415	19.4726	19.569	19.7621	19.6322	19.6422	48	48	32	57.1	57.1	40	84.659	0	323.31	364390000
P07902	GALT	Galactose-1-phosphate uridylyltransferase (Gal-1-P uridylyltransferase) (EC 2.7.7.12) (UDP-glucose--hexose-1-phosphate uridylyltransferase)		0.389173	-0.368463		0.256337	-0.105971		0.250329	0.262492		14.2753	14.61	15.5381	11.3112	14.7936	14.7778	14.1685	14.4511	15.6193	14.2453	14.9276	14.7423	14.8288	14.1388	14.2092	14.4146	15.256	15.1449	14.5749	14.2335	14.9307	14.5041	14.7817	14.5605	15.0503	14.9871	15.2382	3	3	3	10.8	10.8	10.8	43.363	0	5.3729	1351000
P07910	HNRNPC HNRPC	Heterogeneous nuclear ribonucleoproteins C1/C2 (hnRNP C1/C2)		0.308532	-0.240114		1.55561	-0.483444	+	0.300125	-0.24333		18.6522	18.8369	19.1302	18.71	17.911	19.1767	18.8766	16.2081	19.1872	18.0333	17.4458	18.0999	18.0007	18.3439	18.5692	18.6471	18.2671	19.0922	18.076	19.1001	19.1116	19.1303	18.6809	19.0588	18.6328	18.7079	18.3516	12	12	12	31.4	31.4	31.4	33.67	0	101.7	59989000
P07919	UQCRH	Cytochrome b-c1 complex subunit 6, mitochondrial (Complex III subunit 6) (Complex III subunit VIII) (Cytochrome c1 non-heme 11 kDa protein) (Mitochondrial hinge protein) (Ubiquinol-cytochrome c reductase complex 11 kDa protein)		0.151891	-0.0972546		0.0159719	0.0140695		0.140009	0.111324		15.1119	14.9308	14.741	14.182	13.5058	15.1333	14.9502	15.1137	14.9343	14.1236	13.6255	14.7987	15.0715	15.1198	14.1701	15.9767	15.6267	15.0926	15.8471	15.2632	14.1712	15.0937	14.4971	14.3103	14.6708	14.6362	14.9889	2	2	2	29.7	29.7	29.7	10.739	0	25.322	1619100
P07948	LYN JTK8	Tyrosine-protein kinase Lyn (EC 2.7.10.2) (Lck/Yes-related novel protein tyrosine kinase) (V-yes-1 Yamaguchi sarcoma viral related oncogene homolog) (p53Lyn) (p56Lyn)		0.0775592	-0.0315264		0.632289	0.189345		1.04246	0.220872		17.0034	17.1445	16.5462	16.9243	16.9153	16.8639	17.0473	17.3119	16.5407	17.1439	16.8888	17.067	17.4554	17.1605	17.1252	17.538	17.2475	16.659	17.7648	16.8705	17.0636	16.6763	17.0072	16.548	16.9621	16.556	17.1326	16	15	14	39.6	38.1	36.1	58.573	0	111.45	26785000
P07954	FH	Fumarate hydratase, mitochondrial (Fumarase) (HsFH) (EC 4.2.1.2)		0.649523	0.11194		2.09268	0.21544	+	0.922559	0.1035		17.0871	16.9692	17.018	16.7597	16.9287	17.0846	17.0244	16.551	16.9797	17.087	17.0142	17.1143	17.0487	16.9433	17.0056	17.059	17.1401	16.9217	16.9971	16.8158	16.8463	16.6985	16.7373	16.4269	16.7866	17.1249	16.9615	12	12	12	39	39	39	54.636	0	150.88	17389000
P08133	ANXA6 ANX6	Annexin A6 (67 kDa calelectrin) (Annexin VI) (Annexin-6) (Calphobindin-II) (CPB-II) (Chromobindin-20) (Lipocortin VI) (Protein III) (p68) (p70)		0.179995	-0.152627		1.02935	-0.236418		0.0932568	-0.0837909		18.7858	18.9291	19.4232	18.7744	18.7966	19.1497	18.7056	16.2872	19.7164	18.3306	18.8982	18.8206	18.6026	18.3811	18.5389	18.3667	18.9605	18.9148	18.139	19	19.0097	19.0124	18.7733	19.0011	18.7966	19.163	19.0467	41	41	41	63	63	63	75.872	0	323.31	250750000
P08134	RHOC ARH9 ARHC	Rho-related GTP-binding protein RhoC (Rho cDNA clone 9) (h9)		0.654977	-0.254414		0.327953	0.116476		1.37396	0.370891	+	16.4473	16.6422	16.1862	16.1413	16.4988	16.3387	16.4834	17.6303	16.3725	17.083	16.5603	16.8387	16.9137	16.9817	16.9182	17.3799	16.6817	16.7213	17.4276	17.0842	16.6646	16.631	17.16	16.6143	16.9468	16.1931	16.3088	9	1	1	53.4	6.2	6.2	22.006	0.00071124	3.1504	3701700
P08174	CD55 CR DAF	Complement decay-accelerating factor (CD antigen CD55)		0.580887	0.1821		1.13304	0.371429		0.411793	0.189329		15.7644	15.4862	15.3461	15.906	16.358	15.4153	16.3899	15.909	15.6311	16.1651	16.2224	16.2503	15.6191	16.3822	16.0541	16.7032	15.4478	15.0658	16.0058	15.1939	15.753	15.4926	16.0483	15.4856	15.6152	15.4437	15.529	5	5	5	15	15	15	41.4	0	10.626	4370000
P08195	SLC3A2 MDU1	Amino acid transporter heavy chain SLC3A2 (4F2 cell-surface antigen heavy chain) (4F2hc) (4F2 heavy chain antigen) (Lymphocyte activation antigen 4F2 large subunit) (Solute carrier family 3 member 2) (CD antigen CD98)		0.0836468	-0.121942		0.41414	0.509035		0.412864	0.630977		16.5081	13.3712	12.9486	12.9476	12.2332	10.9887	13.2388	13.3112	13.2661	13.4818	11.9527	14.654	16.902	13.2076	13.0553	12.3384	15.3098	13.5908	13.8188	13.1059	13.7662	13.0525	12.4394	14.4229	13.4818	12.1104	13.7131	3	3	3	7	7	7	67.993	0	10.94	665710
P08236	GUSB	Beta-glucuronidase (EC 3.2.1.31) (Beta-G1)		0.14553	-0.11764		0.371808	-0.272596		0.173663	-0.154956		15.3613	15.7905	15.7912	15.143	14.0438	15.3134	14.4817	14.2457	16.0691	15.5175	15.9118	14.7149	15.1026	13.862	13.7799	15.3976	15.8654	14.6932	14.0023	15.7182	15.9202	15.2033	16.0272	14.9054	15.0561	15.1474	15.3183	6	6	6	11.7	11.7	11.7	74.731	0	35.064	3195000
P08237	PFKM PFKX	ATP-dependent 6-phosphofructokinase, muscle type (ATP-PFK) (PFK-M) (EC 2.7.1.11) (6-phosphofructokinase type A) (Phosphofructo-1-kinase isozyme A) (PFK-A) (Phosphohexokinase)		0.0598632	-0.0432884		0.551004	0.274435		0.458909	0.317723		15.3994	14.1647	13.9412	12.6012	13.6508	13.8612	14.0434	14.2622	13.8029	14.1994	13.6533	13.8055	14.0163	14.1483	14.0826	15.9397	14.5338	14.2076	13.4124	14.4807	14.1029	13.9991	13.9582	13.7542	13.925	14.3282	14.156	4	2	2	6	3.7	3.7	85.182	0	6.8038	544300
P08238	HSP90AB1 HSP90B HSPC2 HSPC3 HSPCB	Heat shock protein HSP 90-beta (HSP 90) (Heat shock 84 kDa) (HSP 84) (HSP84) (Heat shock protein family C member 3)		0.0220139	0.00689104		0.0836261	0.024406		0.0492427	0.017515		18.8799	18.5835	18.6918	19.0468	18.3272	18.6274	18.3642	18.1839	18.6778	18.3849	18.4165	18.4714	18.568	18.4159	18.559	18.5876	19.1458	18.9908	18.8491	18.4326	18.7709	18.5807	18.2201	18.603	18.6421	18.5963	18.6256	43	25	22	59.7	40.5	35.6	83.263	0	323.31	112240000
P08246	ELANE ELA2	Neutrophil elastase (EC 3.4.21.37) (Bone marrow serine protease) (Elastase-2) (Human leukocyte elastase) (HLE) (Medullasin) (PMN elastase)		0.429947	-0.320506		0.318984	-0.266072		0.0555834	0.0544345		18.7866	18.2171	18.1277	18.7742	20.0605	17.8451	17.8191	18.029	18.0899	17.5711	19.4172	19.0308	19.0896	17.7586	18.0351	17.3802	19.3035	18.6528	18.7156	17.7161	19.7751	18.4693	18.1401	18.4111	18.1479	19.3781	19.8804	7	7	7	39	39	39	28.518	0	259.37	32902000
P08311	CTSG	Cathepsin G (CG) (EC 3.4.21.20) [Cleaved into: Cathepsin G, C-terminal truncated form]		0.973631	-0.586262		1.07639	-0.583202		0.00303495	0.00305992		16.9695	17.5106	17.2864	16.5798	18.3753	16.632	15.5463	16.6593	17.3641	16.6453	17.8315	16.764	17.0081	16.2868	16.3944	16.3532	17.5971	18.0705	17.2024	16.8532	18.6506	17.4905	17.0869	17.8134	16.8147	17.8332	18.4547	9	9	9	42.7	42.7	42.7	28.837	0	79.928	19283000
P08514	ITGA2B GP2B ITGAB	Integrin alpha-IIb (GPalpha IIb) (GPIIb) (Platelet membrane glycoprotein IIb) (CD antigen CD41) [Cleaved into: Integrin alpha-IIb heavy chain; Integrin alpha-IIb light chain, form 1; Integrin alpha-IIb light chain, form 2]		0.468333	0.170438		1.61222	0.399558	+	0.822135	0.22912		21.0457	20.8438	20.5334	20.9947	20.9661	20.937	21.4601	21.5398	20.5201	21.3725	21.0073	21.1628	21.574	21.4431	21.3575	21.3728	20.9612	20.6517	21.5491	20.7028	20.4119	20.4756	21.1611	20.6176	21.0634	20.4533	20.872	50	50	50	48.9	48.9	48.9	113.38	0	323.31	1085700000
P08559	PDHA1 PHE1A	Pyruvate dehydrogenase E1 component subunit alpha, somatic form, mitochondrial (EC 1.2.4.1) (PDHE1-A type I)		0.213923	-0.167889		0.801036	-0.166576		0.00137777	0.00131247		16.5472	16.5078	16.7869	15.0989	14.6481	17.0969	17.602	16.2191	16.876	16.4721	16.3475	16.6821	16.2095	16.3076	16.7526	15.907	16.355	16.3612	16.3713	16.372	16.9092	16.5006	16.8841	16.7001	16.4242	16.3522	16.3801	10	10	10	25.9	25.9	25.9	43.295	0	17.364	8693000
P08567	PLEK P47	Pleckstrin (Platelet 47 kDa protein) (p47)		0.240317	0.12885		0.560685	0.225402		0.172299	0.0965519		20.06	20.3994	19.0696	20.107	20.1148	20.0158	20.3131	21.0287	19.7323	20.6907	19.846	19.6814	20.2559	20.5097	20.3274	20.7817	19.7019	19.9148	20.7672	20.2495	19.6228	19.8883	20.0438	19.9594	20.2375	19.4452	19.4674	21	21	21	62.3	62.3	62.3	40.124	0	323.31	189080000
P08571	CD14	Monocyte differentiation antigen CD14 (My23 antigen) (Myeloid cell-specific leucine-rich glycoprotein) (CD antigen CD14) [Cleaved into: Monocyte differentiation antigen CD14, urinary form; Monocyte differentiation antigen CD14, membrane-bound form]		0.260431	-0.222773		0.182106	0.116983		0.373542	0.339755		17.4947	17.0535	16.714	16.0971	16.4635	16.8213	16.7272	13.8741	16.2645	15.896	17.8822	16.5793	17.1179	16.2374	16.3128	16.2665	17.7016	16.574	16.3951	16.29	17.3514	16.7016	16.0609	16.6884	16.7285	16.6427	16.6562	9	9	9	32.8	32.8	32.8	40.076	0	61.99	13020000
P08574	CYC1	Cytochrome c1, heme protein, mitochondrial (EC 7.1.1.8) (Complex III subunit 4) (Complex III subunit IV) (Cytochrome b-c1 complex subunit 4) (Ubiquinol-cytochrome-c reductase complex cytochrome c1 subunit) (Cytochrome c-1)		2.12979	-0.426463	+	1.37459	-0.309691	+	0.335535	0.116772		15.9374	16.3404	16.071	15.5616	15.9121	16.0577	15.5469	16.5389	15.8154	15.8271	15.5147	16.4502	15.8864	16.0419	15.9993	16.5635	16.2612	16.2881	16.6468	16.5175	16.4856	16.2331	15.9185	16.2924	16.4501	16.2653	16.8103	5	5	5	23.1	23.1	23.1	35.422	0	42.877	6468500
P08575	PTPRC CD45	Receptor-type tyrosine-protein phosphatase C (EC 3.1.3.48) (Leukocyte common antigen) (L-CA) (T200) (CD antigen CD45)		0.464577	-0.374651		0.486266	-0.15128		0.251514	0.223371		18.8039	18.5939	19.0147	18.6365	18.5494	18.8514	18.4806	15.498	18.9355	18.4865	18.9013	18.8284	18.5647	18.4084	18.4685	18.1447	19.0119	18.5599	17.9632	18.9485	18.955	19.0161	18.4646	18.5666	18.8224	18.9712	19.0282	45	45	45	39.1	39.1	39.1	147.48	0	323.31	115640000
P08603	CFH HF HF1 HF2	Complement factor H (H factor 1)		0.668016	-0.590643		0.742702	0.343541		1.35066	0.934184	+	17.1395	17.0721	16.9341	18.3646	15.4005	16.8769	14.1198	17.3697	16.6371	16.8764	17.3535	17.746	17.6133	17.6436	17.2542	18.2871	17.7836	17.7641	18.2887	17.1376	16.7375	17.193	16.4766	17.8188	17.897	16.6861	16.9948	34	34	31	39.1	39.1	36.5	139.09	0	201.22	23060000
P08621	SNRNP70 RNPU1Z RPU1 SNRP70 U1AP1	U1 small nuclear ribonucleoprotein 70 kDa (U1 snRNP 70 kDa) (U1-70K) (snRNP70)		0.960873	-0.80277		0.25098	-0.0945156		0.825829	0.708254		15.3177	15.8802	15.3994	14.9152	13.596	15.7078	14.1477	11.5387	15.1802	15.368	15.1334	15.248	15.132	15.0805	15.5441	15.2437	15.2673	16.0401	14.8424	16.0597	15.4914	15.895	15.1921	15.4718	15.1234	15.384	15.4481	6	6	6	17.6	17.6	17.6	51.556	0	29.065	3436000
P08631	HCK	Tyrosine-protein kinase HCK (EC 2.7.10.2) (Hematopoietic cell kinase) (Hemopoietic cell kinase) (p59-HCK/p60-HCK) (p59Hck) (p61Hck)		0.0862642	-0.105513		0.337821	-0.539964		0.243566	-0.434451		15.3337	13.4962	13.8584	12.6289	14.0156	14.0797	13.5155	11.5447	14.5352	14.193	14.5722	14.1434	14.149	13.4786	13.8988	9.66415	14.9854	10.0132	12.4051	13.5619	14.4995	13.8891	12.9069	13.761	14.5808	13.3779	14.9752	8	6	6	16.5	13.1	13.1	59.599	0	9.5118	1676400
P08637	FCGR3A CD16A FCG3 FCGR3 IGFR3	Low affinity immunoglobulin gamma Fc region receptor III-A (IgG Fc receptor III-A) (CD16-II) (CD16a antigen) (Fc-gamma RIII-alpha) (Fc-gamma RIII) (Fc-gamma RIIIa) (FcRIII) (FcRIIIa) (FcgammaRIIIA) (FcR-10) (IgG Fc receptor III-2) (CD antigen CD16a)		0.157731	0.382277		0.131212	-0.367719		0.353485	-0.749996		13.0097	13.718	15.6494	17.1845	14.1183	15.8378	12.7001	16.285	17.0581	16.5315	14.8042	16.0727	11.5809	12.534	10.2371	15.1329	16.4458	15.4719	14.281	15.7685	16.9327	14.4792	16.9002	11.7188	15.6633	10.2533	16.1234	3	3	2	13.8	13.8	9.1	29.089	0	16.952	2553700
P08648	ITGA5 FNRA	Integrin alpha-5 (CD49 antigen-like family member E) (Fibronectin receptor subunit alpha) (Integrin alpha-F) (VLA-5) (CD antigen CD49e) [Cleaved into: Integrin alpha-5 heavy chain; Integrin alpha-5 light chain]		0.03867	-0.0241755		1.07977	0.269956		0.765675	0.294132		15.3691	15.2014	14.9401	13.7491	14.9559	15.2387	15.4161	15.7348	14.8126	15.0717	15.6316	15.2804	15.6269	15.4145	15.2255	15.3599	15.5587	14.896	15.5946	14.9497	15.0187	14.6455	14.5072	15.0618	15.2338	15.0922	15.5321	3	3	3	4.9	4.9	4.9	114.54	0	106.39	1263600
P08670	VIM	Vimentin		0.0457771	-0.0404949		0.635927	-0.19899		0.206985	-0.158495		21.6655	21.1886	21.4944	21.6751	21.2629	21.7099	21.2201	18.8935	21.5763	20.7023	21.4111	21.1795	21.0158	20.7867	20.9798	20.5098	21.1639	21.5111	20.4791	21.0389	21.4565	21.2648	21.1582	21.3876	21.0656	21.6084	21.5918	49	49	45	82.8	82.8	77.5	53.651	0	323.31	691930000
P08708	RPS17 RPS17L	Small ribosomal subunit protein eS17 (40S ribosomal protein S17)		0.252172	-0.295336		0.492021	-0.49821		0.174707	-0.202874		15.1286	16.2562	16.1463	14.714	14.9266	16.0542	15.5968	13.2916	16.4548	15.6674	14.566	14.1299	14.18	14.9776	15.4482	15.8533	14.7318	17.1891	14.3723	16.3681	16.4167	16.3497	15.9774	17.332	15.3562	15.1778	13.8771	6	6	6	56.3	56.3	56.3	15.55	0	9.9165	3041200
P08754	GNAI3	Guanine nucleotide-binding protein G(i) subunit alpha-3 (G(i) alpha-3)		0.555939	-0.357068		0.328853	0.130106		0.855139	0.487174		17.084	16.7897	17.0001	16.4598	16.7835	17.046	16.5191	14.3134	17.0086	17.0245	17.3	17.2901	17.0994	16.5954	16.9463	16.9845	17.6476	16.5009	16.9247	17.2734	17.1415	16.8907	16.7268	16.0495	16.8397	16.968	17.4033	9	3	3	29.9	10.7	10.7	40.532	0	42.355	6240700
P08758	ANXA5 ANX5 ENX2 PP4	Annexin A5 (Anchorin CII) (Annexin V) (Annexin-5) (Calphobindin I) (CPB-I) (Endonexin II) (Lipocortin V) (Placental anticoagulant protein 4) (PP4) (Placental anticoagulant protein I) (PAP-I) (Thromboplastin inhibitor) (Vascular anticoagulant-alpha) (VAC-alpha)		0.524985	0.232757		0.850015	-0.20857		1.26208	-0.441326		18.3686	18.089	18.909	18.9995	18.659	18.6044	18.8606	17.1172	18.3747	17.702	18.0556	18.1354	18.0125	17.8986	18.0904	17.5285	18.1028	18.4842	17.7371	18.0549	18.654	18.4824	18.1056	17.9481	18.1007	18.5184	18.286	19	19	19	61.6	61.6	61.6	35.936	0	323.31	51186000
P08865	RPSA LAMBR LAMR1	Small ribosomal subunit protein uS2 (37 kDa laminin receptor precursor) (37LRP) (37/67 kDa laminin receptor) (LRP/LR) (40S ribosomal protein SA) (67 kDa laminin receptor) (67LR) (Colon carcinoma laminin-binding protein) (Laminin receptor 1) (LamR) (Laminin-binding protein precursor p40) (LBP/p40) (Multidrug resistance-associated protein MGr1-Ag) (NEM/1CHD4)		0.494339	-0.269724		1.9235	-0.314371	+	0.0633611	-0.0446468		18.0669	18.2353	18.7418	17.7376	18.2639	18.2584	18.1588	16.2178	18.6485	17.78	18.0406	17.7876	17.7447	17.913	17.9676	18.213	18.2479	18.2327	17.8298	18.3152	18.5648	18.371	17.9283	18.4615	18.3166	18.6001	18.3693	13	13	13	59.7	59.7	59.7	32.854	0	233.55	41890000
P08962	CD63 MLA1 TSPAN30	CD63 antigen (Granulophysin) (Lysosomal-associated membrane protein 3) (LAMP-3) (Lysosome integral membrane protein 1) (Limp1) (Melanoma-associated antigen ME491) (OMA81H) (Ocular melanoma-associated antigen) (Tetraspanin-30) (Tspan-30) (CD antigen CD63)		0.35926	0.165186		0.900179	0.392155		0.374161	0.22697		17.3695	16.5592	16.554	16.6582	17.5187	17.298	16.8429	16.8589	15.8313	17.2402	17.8765	17.6952	17.3415	17.1072	17.34	15.9187	16.7671	16.2469	16.6112	16.4128	16.8999	16.9867	17.3303	16.4391	16.6096	16.2533	16.4609	2	2	2	7.6	7.6	7.6	25.636	0	16.842	7870800
P09012	SNRPA	U1 small nuclear ribonucleoprotein A (U1 snRNP A) (U1-A) (U1A)		0.609373	-0.668261		0.0680957	-0.0635238		0.620944	0.604737		11.9302	15.9094	15.8263	14.4913	14.4513	15.7309	14.7824	13.2418	16.1093	14.9399	15.0304	15.2388	14.9929	14.9567	15.0677	15.5164	15.7768	16.396	15.1541	16.0011	15.9549	15.6164	13.1373	16.1123	15.416	15.4459	15.6493	2	2	2	10.3	10.3	10.3	31.279	0	24.684	2180700
P09104	ENO2	Gamma-enolase (EC 4.2.1.11) (2-phospho-D-glycerate hydro-lyase) (Enolase 2) (Neural enolase) (Neuron-specific enolase) (NSE)		0.947404	0.219008		0.757569	0.22883		0.0200485	0.009822		17.0964	16.9353	17.2335	17.1768	17.4299	17.3895	17.39	16.6301	17.6477	17.7737	17.4292	17.4257	17.3032	17.3902	17.1658	17.4162	16.4492	16.6644	17.1743	16.5813	16.7693	17.0301	17.4287	17.0882	16.803	17.002	17.0812	13	10	10	40.3	27.6	27.6	47.268	0	107.41	15034000
P09110	ACAA1 ACAA PTHIO	3-ketoacyl-CoA thiolase, peroxisomal (EC 2.3.1.16) (Acetyl-CoA C-myristoyltransferase) (EC 2.3.1.155) (Acetyl-CoA acyltransferase) (EC 2.3.1.9) (Beta-ketothiolase) (Peroxisomal 3-oxoacyl-CoA thiolase)		0.840003	-0.716934		0.051533	0.0493039		0.910324	0.766238		14.7186	14.8229	13.9512	13.1351	11.3096	13.2413	13.519	15.2334	14.5451	13.8009	13.8793	14.0265	14.6672	14.699	13.8913	15.7192	15.4551	15.234	15.248	14.7553	15.0452	13.1777	13.5734	14.8538	15.1036	14.3009	14.8708	5	5	5	23.3	23.3	23.3	44.292	0	51.635	1389700
P09211	GSTP1 FAEES3 GST3	Glutathione S-transferase P (EC 2.5.1.18) (GST class-pi) (GSTP1-1)		0.251241	-0.0660513		0.160873	-0.0423696		0.078268	0.0236816		20.287	20.4885	20.2416	20.0522	20.0227	20.2641	20.5425	20.7417	20.6253	20.2072	20.8254	20.2432	20.5261	20.2896	20.2158	20.2005	20.6293	20.3416	20.5167	20.5505	20.4258	20.2192	20.0053	20.3693	20.5288	20.4598	20.7846	13	13	13	66.7	66.7	66.7	23.356	0	323.31	191710000
P09234	SNRPC	U1 small nuclear ribonucleoprotein C (U1 snRNP C) (U1-C) (U1C)		0.338213	-0.47523		1.44334	-0.778077	+	0.192358	-0.302847		13.9328	14.9494	15.7903	12.9407	16.9564	15.458	13.8965	11.1002	15.5878	12.6468	13.5457	15.0532	14.5198	14.036	13.8942	14.6677	14.516	15.007	13.7514	15.9093	14.6546	15.3553	14.688	14.971	14.4917	15.4894	15.5784	2	2	2	18.9	18.9	18.9	17.394	0	13.071	1577900
P09326	CD48 BCM1 BLAST1	CD48 antigen (B-lymphocyte activation marker BLAST-1) (BCM1 surface antigen) (Leukocyte antigen MEM-102) (SLAM family member 2) (SLAMF2) (Signaling lymphocytic activation molecule 2) (TCT.1) (CD antigen CD48)		0.0628948	0.0778456		0.276897	0.153667		0.0649432	0.0758219		15.8138	15.8076	16.1893	15.8469	16.0975	15.6415	15.8024	12.333	16.2398	15.3812	15.9886	15.7707	14.9957	15.4121	15.6062	15.1701	15.9617	16.168	14.9128	15.9236	15.9606	16.0915	15.5758	14.2506	15.1065	15.7014	15.5485	5	5	5	20.6	20.6	20.6	27.683	0	68.979	4846000
P09382	LGALS1	Galectin-1 (Gal-1) (14 kDa laminin-binding protein) (HLBP14) (14 kDa lectin) (Beta-galactoside-binding lectin L-14-I) (Galaptin) (HBL) (HPL) (Lactose-binding lectin 1) (Lectin galactoside-binding soluble 1) (Putative MAPK-activating protein PM12) (S-Lac lectin 1)		1.00928	-0.459761		2.62668	-0.555483	+	0.141881	-0.0957224		19.6209	19.0543	19.784	19.4595	19.2359	19.4924	19.4477	17.4082	18.7809	18.8623	19.5214	18.7589	18.8546	18.7537	18.9489	18.8282	19.6058	19.2884	18.8286	19.6398	19.8188	19.8665	19.5793	19.4991	19.5886	19.8609	19.7402	8	8	8	71.9	71.9	71.9	14.716	0	266.3	84137000
P09417	QDPR DHPR SDR33C1	Dihydropteridine reductase (EC 1.5.1.34) (HDHPR) (Quinoid dihydropteridine reductase) (Short chain dehydrogenase/reductase family 33C member 1)		0.364866	0.116656		1.09847	0.251827		0.393282	0.13517		15.474	15.9265	15.687	15.3805	15.0279	15.5485	15.7314	15.8447	14.8935	15.2267	15.2986	15.4118	15.4693	15.8405	15.5136	16.0303	15.9936	15.946	15.4663	15.7592	15.3672	15.6754	14.9438	15.3703	15.4722	15.1353	15.2741	4	4	4	25.4	25.4	25.4	25.789	0	135.91	4192000
P09429	HMGB1 HMG1	High mobility group protein B1 (High mobility group protein 1) (HMG-1)		0.150099	-0.200793		0.720652	-0.276041		0.0546002	-0.0752482		18.0978	18.9158	19.2406	18.4275	18.5599	19.7267	18.6816	14.6604	19.1279	18.2812	18.2387	18.4953	18.2636	18.2496	18.2095	17.9089	18.3349	18.7794	17.5268	18.8877	19.0968	19.2532	18.6447	19.0541	18.1345	18.3994	18.2483	16	16	12	52.1	52.1	34.9	24.893	0	286.05	85675000
P09467	FBP1 FBP	Fructose-1,6-bisphosphatase 1 (FBPase 1) (EC 3.1.3.11) (D-fructose-1,6-bisphosphate 1-phosphohydrolase 1) (Liver FBPase)		0.286308	0.228285		0.45205	-0.31851		0.85538	-0.546795		16.2007	16.0103	16.3994	14.6978	14.9055	16.4058	16.0178	17.0147	16.6784	15.1776	16.4091	14.4465	15.6561	15.2783	14.9898	14.8294	16.4304	16.192	14.2585	15.6608	15.9425	15.9731	15.2695	16.5638	16.1471	16.1333	16.3271	9	9	8	34.9	34.9	31.7	36.842	0	32.55	4817900
P09486	SPARC ON	SPARC (Basement-membrane protein 40) (BM-40) (Osteonectin) (ON) (Secreted protein acidic and rich in cysteine)		0.197951	0.105786		0.184005	0.105675		0.000183732	-0.000110202		18.8903	18.7165	18.4694	18.8107	18.6467	18.7999	19.1615	19.5561	18.1425	18.172	18.71	19.1087	19.5913	19.0504	18.583	19.1875	18.4968	18.2928	19.816	18.2355	18.112	18.317	19.0683	18.6002	18.7761	18.5395	18.7769	14	14	14	56.4	56.4	56.4	34.632	0	323.31	84476000
P09488	GSTM1 GST1	Glutathione S-transferase Mu 1 (EC 2.5.1.18) (GST HB subunit 4) (GST class-mu 1) (GSTM1-1) (GSTM1a-1a) (GSTM1b-1b) (GTH4)		0.611488	-0.857582		0.390839	0.778457		1.07472	1.63604		13.5314	12.2086	14.7688	13.0107	13.6863	16.9244	12.892	13.2375	15.0637	15.8067	17.7909	13.0636	18.3193	17.9756	13.51	16.8573	13.4993	13.2249	14.7761	13.7849	14.8421	12.7828	16.7132	16.6738	16.6725	13.5498	13.2464	11	11	3	51.4	51.4	16.1	25.712	0	96.501	5828000
P09493	TPM1 C15orf13 TMSA	Tropomyosin alpha-1 chain (Alpha-tropomyosin) (Tropomyosin-1)		0.0496313	0.0376216		1.00811	0.426709		0.99058	0.389087		18.5101	17.9393	18.0863	18.0722	17.9185	18.2657	18.2972	19.5246	17.6125	18.5172	18.1017	18.5628	18.7376	18.6058	18.4596	19.5758	18.4735	18.6941	19.6562	18.3225	17.9714	17.5008	18.3942	17.9022	18.2796	17.7968	18.0639	26	9	9	51.4	21.1	21.1	32.708	0	166.28	49425000
P09496	CLTA	Clathrin light chain A (Lca)		1.12956	-0.599328		1.99298	-0.880292	+	0.323203	-0.280964		14.0857	14.4902	14.9441	16.4022	15.7715	15.6368	16.6298	15.6556	15.6922	15.7685	15.1564	14.6768	14.839	14.858	15.597	13.7017	15.7597	16.4224	15.8194	16.4287	16.1114	16.439	15.9658	15.7951	15.4878	16.8898	15.7652	5	5	5	14.1	14.1	14.1	27.076	0	7.35	4238700
P09497	CLTB	Clathrin light chain B (Lcb)		0.380369	-0.181288		1.23632	-0.879095		0.912568	-0.697807		16.574	15.6513	15.9229	15.6492	16.896	16.3798	16.7436	16.3047	16.2267	16.2463	16.2707	15.6056	15.4124	15.7183	16.1724	15.8407	12.4782	16.3234	16.8424	16.0236	15.7228	16.6118	16.7797	16.2827	16.0671	17.2342	16.4154	3	3	3	8.7	8.7	8.7	25.19	0	5.5265	3398600
P09525	ANXA4 ANX4	Annexin A4 (35-beta calcimedin) (Annexin IV) (Annexin-4) (Carbohydrate-binding protein p33/p41) (Chromobindin-4) (Endonexin I) (Lipocortin IV) (P32.5) (PP4-X) (Placental anticoagulant protein II) (PAP-II) (Protein II)		0.134458	-0.0449806		0.234922	-0.0481203		0.00789795	-0.00313971		17.0089	16.7204	17.0793	16.8109	17.2541	16.7477	16.9275	16.0154	17.0627	16.8999	17.2245	16.865	16.8665	16.6665	16.5915	16.9229	16.971	16.5907	16.8706	16.7212	17.1733	16.7833	16.8488	16.7681	16.778	17.0671	17.0212	13	13	13	41.4	41.4	41.4	35.882	0	182.08	17928000
P09543	CNP	2',3'-cyclic-nucleotide 3'-phosphodiesterase (CNP) (CNPase) (EC 3.1.4.37)		2.1536	-1.05099	+	0.86677	0.359768		2.92768	1.41076	+	14.8145	15.0121	13.1255	12.9579	12.7056	12.5898	13.3691	14.5286	13.36	14.4125	14.5258	15.017	14.948	14.8781	14.4136	15.9011	15.6805	15.3833	15.3759	14.9561	14.7616	14.6466	13.7879	14.4301	14.6588	14.6076	14.6975	6	6	6	15.9	15.9	15.9	47.578	0	66.526	2356000
P09564	CD7	T-cell antigen CD7 (GP40) (T-cell leukemia antigen) (T-cell surface antigen Leu-9) (TP41) (CD antigen CD7)		0.143314	-0.186385		0.375653	-0.36155		0.140606	-0.175165		12.2246	12.8886	14.4458	11.4589	12.0206	14.3739	13.0848	11.6438	14.1066	12.2528	11.8146	12.7379	11.5604	12.5705	12.7865	12.8048	13.9537	14.1899	11.8231	14.4667	13.6488	12.4045	12.03	12.2997	13.7181	13.3396	14.1946	1	1	1	6.2	6.2	6.2	25.409	0	18.44	308980
P09601	HMOX1 HO HO1	Heme oxygenase 1 (HO-1) (EC 1.14.14.18) [Cleaved into: Heme oxygenase 1 soluble form]		0.787698	-0.374678		0.0503131	0.0497759		0.595903	0.424454		13.14	12.3828	13.2376	12.283	11.8308	13.143	12.4175	11.7644	12.4884	12.0365	13.2142	12.7836	12.7712	12.2854	13.2537	12.3208	15.1556	12.6866	12.7155	12.923	12.9739	11.5836	13.1425	12.8488	13.1984	13.3014	13.3725	2	2	2	10.8	10.8	10.8	32.818	0	4.9852	329700
P09622	DLD GCSL LAD PHE3	Dihydrolipoyl dehydrogenase, mitochondrial (EC 1.8.1.4) (Dihydrolipoamide dehydrogenase) (Glycine cleavage system L protein)		0.952171	-0.134503		0.275018	-0.0693116		0.241951	0.0651911		17.1155	16.9757	17.0678	16.8722	16.6791	17.25	17.1493	17.2524	17.0452	17.1801	16.6393	17.0389	16.8429	16.9807	17.2021	17.639	17.1514	17.3195	17.3867	17.1529	17.3662	17.1429	17.0423	17.2334	17.3069	16.9592	17.0271	11	11	11	30.6	30.6	30.6	54.177	0	104.26	19697000
P09651	HNRNPA1 HNRPA1	Heterogeneous nuclear ribonucleoprotein A1 (hnRNP A1) (Helix-destabilizing protein) (Single-strand RNA-binding protein) (hnRNP core protein A1) [Cleaved into: Heterogeneous nuclear ribonucleoprotein A1, N-terminally processed]		0.344273	-0.238379		1.50784	-0.333036	+	0.119288	-0.0946569		18.4582	18.477	18.6551	18.6352	18.1703	18.7278	18.4925	15.9761	18.6984	17.8158	18.0716	18.0662	17.958	17.9122	18.309	18.2007	18.4334	18.6717	17.7808	18.7284	18.8155	18.7637	18.3072	18.4454	18.3831	18.6974	18.5143	18	18	18	45.7	45.7	45.7	38.746	0	323.31	81220000
P09668	CTSH CPSB	Pro-cathepsin H [Cleaved into: Cathepsin H mini chain; Cathepsin H (EC 3.4.22.16); Cathepsin H heavy chain; Cathepsin H light chain]		0.914519	0.866678		0.432659	0.51333		0.296148	-0.353348		15.4528	13.8936	13.3611	15.3178	14.7813	14.6607	14.9121	12.1643	14.3188	13.9557	15.0671	14.3595	14.674	12.5762	12.4818	12.5182	15.4369	14.6129	11.1503	12.653	12.5459	14.4343	12.9235	13.9105	14.2458	14.7871	14.412	4	4	4	12.2	12.2	12.2	37.393	0	9.6969	1403800
P09669	COX6C	Cytochrome c oxidase subunit 6C (Cytochrome c oxidase polypeptide VIc)		1.24805	-1.42608		0.720217	-0.971313		0.25163	0.454764		13.1135	14.9919	12.2893	12.9393	12.4583	13.6789	12.4181	16.4865	11.2122	12.4795	12.3138	13.0754	12.965	13.3137	12.0137	16.1196	15.1033	16.2968	16.1792	15.6259	15.3839	14.1545	12.5343	16.5045	14.189	13.1392	14.7122	4	4	4	37.3	37.3	37.3	8.7813	0	14.176	1268000
P09693	CD3G T3G	T-cell surface glycoprotein CD3 gamma chain (T-cell receptor T3 gamma chain) (CD antigen CD3g)		0.477731	-0.42989		0.404466	-0.362471		0.0544837	0.0674188		13.6591	14.5447	15.1246	13.1521	13.9765	14.0333	14.0975	12.4824	15.7542	13.8852	13.9636	14.326	12.0692	14.0324	14.1784	14.8325	15.2345	14.9091	13.221	15.4134	14.8067	14.8726	13.1938	14.29	14.3775	15.1734	15.3449	2	2	2	15.4	15.4	15.4	20.469	0	5.3028	881390
P09769	FGR SRC2	Tyrosine-protein kinase Fgr (EC 2.7.10.2) (Gardner-Rasheed feline sarcoma viral (v-fgr) oncogene homolog) (Proto-oncogene c-Fgr) (p55-Fgr) (p58-Fgr) (p58c-Fgr)		0.358712	-0.317159		0.0626475	-0.0844698		0.189065	0.232689		14.9969	14.3696	13.6744	13.7375	13.0305	13.1569	12.5326	15.0048	13.4186	12.8289	15.1207	13.4538	14.1197	12.8855	13.9687	12.783	16.4727	14.3831	14.7706	12.9667	15.3711	14.0213	12.917	13.9928	14.8331	13.7139	14.1897	5	5	5	14.2	14.2	14.2	59.478	0	12.989	1613200
P09874	PARP1 ADPRT PPOL	Poly [ADP-ribose] polymerase 1 (PARP-1) (EC 2.4.2.30) (ADP-ribosyltransferase diphtheria toxin-like 1) (ARTD1) (DNA ADP-ribosyltransferase PARP1) (EC 2.4.2.-) (NAD(+) ADP-ribosyltransferase 1) (ADPRT 1) (Poly[ADP-ribose] synthase 1) (Protein poly-ADP-ribosyltransferase PARP1) (EC 2.4.2.-) [Cleaved into: Poly [ADP-ribose] polymerase 1, processed C-terminus (Poly [ADP-ribose] polymerase 1, 89-kDa f…		0.807153	-0.816608		1.30158	-0.385622	+	0.346418	0.430986		16.1928	16.8398	16.9204	16.1509	15.7712	17.0197	15.7306	11.9083	17.1395	16.1435	15.9113	16.4555	16.0183	15.9443	16.4732	16.7085	16.6562	17.2414	16.3499	17.1481	16.7726	17.1727	16.595	16.8496	16.2523	16.9699	16.9126	31	31	31	38.8	38.8	38.8	113.08	0	155.45	30294000
P09914	IFIT1 G10P1 IFI56 IFNAI1 ISG56	Interferon-induced protein with tetratricopeptide repeats 1 (IFIT-1) (Interferon-induced 56 kDa protein) (IFI-56K) (P56)		0.490431	0.524592		0.92227	1.36859		0.49841	0.843997		14.7644	11.6137	12.3527	11.227	13.6084	13.0865	12.7376	12.7318	12.753	12.513	13.5693	11.8167	12.4355	13.2268	11.3915	15.7861	13.2498	18.4824	11.3871	13.2006	13.508	11.7169	9.88548	13.257	12.0261	12.5397	12.6327	8	8	8	25.5	25.5	25.5	55.36	0	23.871	1156100
P09917	ALOX5 LOG5	Polyunsaturated fatty acid 5-lipoxygenase (EC 1.13.11.-) (Arachidonate 5-lipoxygenase) (5-LO) (5-lipoxygenase) (EC 1.13.11.34)		1.36804	-0.681149	+	0.489096	-0.404196		0.278777	0.276953		14.9105	13.7714	13.4907	13.551	13.4316	13.5944	12.7864	12.2189	13.8402	12.6856	14.6074	14.1614	14.0516	12.7984	12.3938	13.4876	15.6582	14.2439	13.9003	14.0456	15.4686	13.9643	13.5901	14.2659	14.1844	13.7067	14.5996	4	4	4	8.5	8.5	8.5	77.982	0	7.8765	1195300
P09960	LTA4H LTA4	Leukotriene A-4 hydrolase (LTA-4 hydrolase) (EC 3.3.2.6) (Leukotriene A(4) hydrolase) (Tripeptide aminopeptidase LTA4H) (EC 3.4.11.4)		0.990309	-0.339687		0.563603	-0.181284		0.312047	0.158403		18.2223	17.9443	17.7194	17.9552	18.2805	18.1068	17.7505	16.6035	18.3713	17.6451	18.4999	18.0968	18.2689	17.7792	17.7694	17.4888	18.7106	18.1207	17.8958	18.1915	18.3899	18.2539	17.7528	18.3926	18.3597	18.2239	18.5509	27	27	27	56.5	56.5	56.5	69.284	0	323.31	83377000
P09972	ALDOC ALDC	Fructose-bisphosphate aldolase C (EC 4.1.2.13) (Brain-type aldolase)		0.721796	-0.250356		0.201881	-0.0760214		0.437443	0.174334		19.7993	20.1066	20.0513	19.1466	19.7804	20.0007	19.6667	20.7515	20.3416	19.9298	19.7715	20.215	19.7653	20.1467	19.8293	20.3685	20.4843	20.7032	20.6683	20.4002	20.0778	20.266	19.6171	20.0731	19.9491	20.401	20.4451	15	11	11	56.3	44	44	39.455	0	209.22	59884000
P0C0L5	C4B CO4 CPAMD3; C4B_2	Complement C4-B (Basic complement C4) (C3 and PZP-like alpha-2-macroglobulin domain-containing protein 3) [Cleaved into: Complement C4 beta chain; Complement C4-B alpha chain; C4a anaphylatoxin; C4b-B; C4d-B; Complement C4 gamma chain]		0.968112	-1.31013		0.618409	-0.709158		0.319996	0.600972		14.3158	13.7766	16.2631	17.1751	13.0761	14.6526	12.0558	10.7413	15.7637	11.4685	14.9314	16.1666	14.4947	14.8124	15.3094	14.494	15.3898	16.1621	14.1738	15.0632	15.7093	16.6488	14.6612	17.2638	16.2341	15.3993	14.4577	26	20	20	16.3	13.6	13.6	192.75	0	102.53	5504800
P0C7P3	SLFN14	Protein SLFN14 [Cleaved into: C-terminally truncated SLFN14 endoribonuclease (EC 3.1.-.-) (Schlafen family member 14)]		0.0406689	-0.0599355		0.4739	0.503582		0.653525	0.563517		13.8228	15.2117	12.0145	13.6482	13.0608	14.5691	13.8351	14.9207	13.4002	15.4698	13.9843	14.3297	15.3195	15.6686	13.9416	13.7063	13.0389	14.0961	15.1768	14.4742	13.6327	11.1718	15.3563	14.154	13.5489	13.3639	14.1439	6	6	6	9	9	9	103.91	0	46.122	1442800
P0DMN0	SULT1A4	Sulfotransferase 1A4 (ST1A4) (EC 2.8.2.1) (Aryl sulfotransferase 1A3/1A4) (Sulfotransferase 1A3/1A4)		0.510705	0.216702		0.400989	0.12604		0.170894	-0.0906622		16.628	17.0597	16.0832	16.8258	17.1366	16.2728	16.4401	17.9203	16.8638	16.4749	16.712	16.8305	17.0483	17.0397	16.4667	16.6738	17.0646	16.1039	16.7261	16.6839	16.107	16.6237	16.4378	16.3335	17.0976	16.7973	16.473	17	8	7	72.5	44.7	36.9	34.196	0	59.851	11791000
P0DMV9	HSPA1B HSP72	Heat shock 70 kDa protein 1B (Heat shock 70 kDa protein 2) (HSP70-2) (HSP70.2) (Heat shock protein family A member 1B)		2.00671	-0.248197	+	0.666951	-0.0992203		0.804601	0.148976		18.6735	18.7666	18.6392	18.3027	18.4571	18.6275	18.4937	19.0595	18.3971	18.7362	18.6208	18.4076	18.6925	18.7427	18.6537	19.1008	18.9175	18.8859	18.9111	18.8765	19.0344	18.6954	18.8925	18.746	18.9782	18.7831	18.7333	31	27	16	54.6	51.2	32.3	70.051	0	323.31	119870000
P0DOY3	IGLC3	Immunoglobulin lambda constant 3 (Ig lambda chain C region DOT) (Ig lambda chain C region NEWM) (Ig lambda-3 chain C regions)		1.10764	-0.640654		0.453873	-0.235778		0.580899	0.404876		17.9161	18.163	19.1035	19.8754	17.1016	17.88	17.2776	18.3896	17.4869	17.5532	18.4717	18.0343	18.5667	18.951	18.5047	19.3585	18.3415	19.056	18.8305	18.1587	18.7051	19.1283	18.3358	19.4519	19.3531	18.8964	18.0999	4	4	2	55.7	55.7	27.4	11.265	0	192.45	48173000
P0DP25	CALM3 CALML2 CAM3 CAMC CAMIII	Calmodulin-3		0.931737	-0.276325		0.0656606	-0.0177937		0.78157	0.258531		20.6919	20.1777	20.4864	20.2523	20.4858	20.7788	20.6405	19.2077	20.4948	20.6235	20.5433	20.6179	20.635	20.5848	20.3936	21.1397	20.7615	20.2433	20.6861	20.7868	20.5075	20.5324	20.5029	20.3985	20.6039	20.8819	20.8028	11	11	9	60.4	60.4	55.7	16.837	0	323.31	185650000
P0DPH7	TUBA3C TUBA2	Tubulin alpha-3C chain (EC 3.6.5.-) (Alpha-tubulin 2) (Alpha-tubulin 3C) (Tubulin alpha-2 chain) [Cleaved into: Detyrosinated tubulin alpha-3C chain]		0.0145114	-0.0209566		0.245423	0.184461		0.17904	0.205417		15.9957	15.6144	14.2102	14.895	14.0938	14.997	14.8985	17.5411	13.0503	15.8252	14.8211	15.9083	14.7633	15.5445	15.4354	14.3836	14.9238	15.5397	14.9899	15.5896	14.9538	13.393	14.802	16.3055	15.4323	14.7488	15.2698	22	1	0	60	2	0	49.959	0.0091324	1.79	1769900
P0DPI2	GATD3 C21orf33 GATD3A	Glutamine amidotransferase-like class 1 domain-containing protein 3, mitochondrial		0.0960534	0.0494896		0.261675	-0.141747		0.477425	-0.191237		16.5746	16.2755	16.632	15.7918	16.52	16.5398	16.7897	16.6419	16.7771	16.3111	15.9376	16.3119	16.345	16.2443	15.5518	17.0754	17.0176	16.0267	17.6277	16.6942	16.1841	16.2516	15.9522	16.3588	16.3618	16.1144	16.5521	10	10	10	58.6	58.6	58.6	28.17	0	174.13	9177000
P10124	SRGN PRG PRG1	Serglycin (Hematopoietic proteoglycan core protein) (Platelet proteoglycan core protein) (P.PG) (Secretory granule proteoglycan core protein)		0.372753	0.605165		0.502353	0.586845		0.00757943	-0.0183197		14.4848	15.1544	15.1808	14.7892	11.4321	17.5683	16.5163	15.3159	11.5514	12.0401	13.4975	15.2132	16.1508	16.0184	13.5904	16.3237	14.1278	14.8664	15.3172	15.0004	13.4374	15.2409	13.7892	13.3563	13.0633	13.8421	13.5	2	2	2	17.1	17.1	17.1	17.652	0	32.676	1738000
P10153	RNASE2 EDN RNS2	Non-secretory ribonuclease (EC 4.6.1.18) (Eosinophil-derived neurotoxin) (RNase UpI-2) (Ribonuclease 2) (RNase 2) (Ribonuclease US)		0.183779	0.436564		0.606029	-0.967572		0.796721	-1.40414		12.2868	16.1812	17.592	11.1811	17.5854	16.4892	14.776	14.1692	16.7478	12.798	12.6248	15.6271	15.2169	13.6753	11.8908	12.7386	16.9036	12.8964	13.4081	14.43	15.6483	16.4733	14.1255	12.1519	13.2034	17.0483	16.5909	2	2	2	19.9	19.9	19.9	18.354	0	36.934	3440700
P10155	RO60 SSA2 TROVE2	RNA-binding protein RO60 (60 kDa SS-A/Ro ribonucleoprotein) (60 kDa Ro protein) (60 kDa ribonucleoprotein Ro) (RoRNP) (Ro 60 kDa autoantigen) (Ro60 autoantigen) (Sjoegren syndrome antigen A2) (Sjoegren syndrome type A antigen) (SS-A) (TROVE domain family member 2)		2.3007	-1.25287	+	2.40004	-1.64525	+	0.287003	-0.392376		13.4073	15.2154	15.1189	14.481	12.6501	15.5098	14.6007	15.6117	15.9028	12.8548	13.3277	14.1846	14.5104	13.7349	12.4733	15.446	15.7334	16.7012	15.4616	16.461	16.0559	16.0577	15.1687	16.3843	16.0357	15.9451	16.2034	7	7	7	18.8	18.8	18.8	60.67	0	46.978	3710000
P10253	GAA	Lysosomal alpha-glucosidase (EC 3.2.1.20) (Acid maltase) (Aglucosidase alfa) [Cleaved into: 76 kDa lysosomal alpha-glucosidase; 70 kDa lysosomal alpha-glucosidase]		0.0873418	0.157395		0.55037	0.595962		0.324966	0.438568		16.1962	15.5737	16.5691	12.6907	15.4774	16.1587	15.7038	12.3126	15.2007	16.1284	16.1145	16.1105	16.0211	14.9439	14.5487	13.6964	16.4415	15.8249	12.7671	13.4232	16.0138	15.2783	16.0733	13.8768	14.7574	16.3849	15.8914	5	5	5	7.7	7.7	7.7	105.32	0	10.238	3450200
P10301	RRAS	Ras-related protein R-Ras (EC 3.6.5.-) (p23)		0.930389	-0.580149		0.829226	0.370891		1.97543	0.95104	+	14.4335	15.145	14.6991	13.6089	14.6761	15.0607	12.8841	15.825	14.0501	15.0937	14.9364	15.5053	15.6587	15.446	14.9518	16.3305	15.7785	15.2413	16.4134	15.3399	14.8906	14.5059	14.783	14.8958	15.071	14.5031	15.2012	7	7	7	44	44	44	23.48	0	35.689	2685700
P10321	HLA-C HLAC	HLA class I histocompatibility antigen, C alpha chain (HLA-C) (HLA-Cw) (Human leukocyte antigen C)		0.00565912	0.0078001		0.149218	0.254779		0.142867	0.246979		19.0731	18.5513	18.7463	18.0253	18.5472	18.834	18.6497	15.6712	18.2713	19.1622	16.043	19.9518	18.6715	15.0393	19.266	19.6318	19.9052	18.9215	19.1606	18.9171	19.1322	16.1092	17.9144	18.3398	18.5787	17.4037	18.7433	11	4	4	35	15	15	40.648	0	117.79	37260000
P10412	H1-4 H1F4 HIST1H1E	Histone H1.4 (Histone H1b) (Histone H1s-4)		0.148311	0.396792		0.850277	-1.58941		1.30334	-1.9862	+	17.3774	18.9495	18.658	16.8957	15.9194	19.3702	19.6122	13.3359	18.9013	17.4258	13.0507	14.5495	14.7908	16.9485	15.5868	16.267	13.5199	19.0048	13.5177	16.6151	18.1359	18.9401	18.0954	21.9127	16.4869	16.7039	15.0408	9	9	2	26.9	26.9	9.1	21.865	0	38.782	18515000
P10515	DLAT DLTA	Dihydrolipoyllysine-residue acetyltransferase component of pyruvate dehydrogenase complex, mitochondrial (EC 2.3.1.12) (70 kDa mitochondrial autoantigen of primary biliary cirrhosis) (PBC) (Dihydrolipoamide acetyltransferase component of pyruvate dehydrogenase complex) (M2 antigen complex 70 kDa subunit) (Pyruvate dehydrogenase complex component E2) (PDC-E2) (PDCE2)		0.582006	-0.647447		0.449233	-0.270794		0.313533	0.376653		14.844	15.826	15.7524	13.7907	15.2518	15.7028	15.8249	11.533	16.5093	14.9194	15.3872	15.2635	15.234	14.73	15.0836	16.1456	15.6837	15.9778	15.5853	16.0207	15.6511	13.9366	15.3328	15.8551	16.2015	16.2693	16.0095	6	6	6	13.3	13.3	13.3	68.996	0	12.799	3723300
P10599	TXN TRDX TRX TRX1	Thioredoxin (Trx) (ATL-derived factor) (ADF) (Surface-associated sulphydryl protein) (SASP) (allergen Hom s Trx)		2.18599	-0.615789	+	1.84747	-0.629305	+	0.0192413	-0.0135161		17.0487	17.3324	17.1513	16.7699	16.0195	16.9951	17.0256	17.5633	16.5086	17.1987	16.3487	16.4199	17.2308	17.1808	16.6661	17.539	16.0266	17.6821	17.9823	17.199	17.5737	17.4028	17.6819	17.9802	17.7695	16.8153	17.5518	6	6	6	80	80	80	11.737	0	44.465	13377000
P10606	COX5B	Cytochrome c oxidase subunit 5B, mitochondrial (Cytochrome c oxidase polypeptide Vb)		0.829357	-0.315468		0.987759	-0.678561		0.394735	-0.363094		16.1397	16.0225	16.4987	16.6554	15.014	16.3745	16.2369	15.5151	16.7005	15.7347	13.0923	15.5473	16.7231	15.7306	15.2784	16.6505	16.5939	16.5386	16.9295	16.1946	16.4285	16.3798	16.2982	16.4072	15.9989	16.7918	16.5679	5	5	5	34.9	34.9	34.9	13.696	0	19.999	4422100
P10619	CTSA PPGB	Lysosomal protective protein (EC 3.4.16.5) (Carboxypeptidase C) (Carboxypeptidase L) (Cathepsin A) (Protective protein cathepsin A) (PPCA) (Protective protein for beta-galactosidase) [Cleaved into: Lysosomal protective protein 32 kDa chain; Lysosomal protective protein 20 kDa chain]		0.649002	0.169266		0.727635	0.168604		0.00187786	-0.000661426		17.4797	16.7706	17.0807	17.362	17.6021	17.0118	17.3072	17.3776	16.906	17.3419	17.0757	17.3506	17.4918	17.0257	17.2901	17.4435	17.0703	16.8021	17.558	16.6673	17.0372	16.9725	17.425	16.8022	16.9626	16.8487	17.1006	9	9	9	25.4	25.4	25.4	54.465	0	97.541	23647000
P10620	MGST1 GST12 MGST	Microsomal glutathione S-transferase 1 (Microsomal GST-1) (EC 2.5.1.18) (Microsomal GST-I)		0.119801	-0.236872		0.69837	0.575925		0.554943	0.812797		15.5692	15.3618	14.724	12.2531	15.9354	15.4207	13.1068	10.1402	16.0832	14.8039	15.7538	14.9031	15.404	14.2565	15.3462	14.5345	16.6556	14.2519	12.0567	14.6324	14.2639	14.7617	15.3483	14.6809	15.0697	14.2835	15.6291	3	3	3	16.8	16.8	16.8	17.598	0	10.953	1641600
P10644	PRKAR1A PKR1 PRKAR1 TSE1	cAMP-dependent protein kinase type I-alpha regulatory subunit (Tissue-specific extinguisher 1) (TSE1)		0.147348	-0.0681729		0.858807	-0.242754		0.35512	-0.174581		17.2785	17.3168	17.0369	17.0077	17.0616	17.3649	17.7696	18.625	17.2685	17.4554	16.8762	16.4755	16.945	17.4535	17.473	17.8166	17.0607	17.6024	17.6029	17.6374	17.391	17.5687	17.5326	17.64	17.5302	17.4159	17.0242	19	19	19	54.1	54.1	54.1	42.981	0	218.64	32326000
P10720	PF4V1 CXCL4V1 SCYB4V1	Platelet factor 4 variant (C-X-C motif chemokine 4 variant) (CXCL4L1) (PF4alt) (PF4var1) [Cleaved into: Platelet factor 4 variant(4-74); Platelet factor 4 variant(5-74); Platelet factor 4 variant(6-74)]		0.0445637	0.0455178		0.32185	-0.26884		0.395908	-0.314357		17.1412	17.3129	17.4486	16.8086	15.8255	17.612	17.4543	18.1376	15.9266	16.7985	16.2079	16.8599	17.1575	18.1408	15.8262	17.5773	15.8354	16.4345	17.5421	16.7911	15.8451	17.1175	18.1236	17.7053	17.6064	16.1583	16.3683	4	2	2	48.1	25	25	11.553	0	133.67	5587500
P10768	ESD	S-formylglutathione hydrolase (FGH) (EC 3.1.2.12) (Esterase D) (Methylumbelliferyl-acetate deacetylase) (EC 3.1.1.56)		0.114976	0.0227875		0.375479	0.056829		0.230981	0.0340415		17.5312	17.5118	17.5069	17.4656	17.7822	17.4405	17.6616	17.258	17.4448	17.5621	17.496	17.593	17.5195	17.3223	17.5396	17.5292	17.5976	17.7497	17.6771	17.6992	17.4479	17.2946	17.4282	17.4584	17.2292	17.7094	17.4533	9	9	9	42.9	42.9	42.9	31.462	0	272.53	26184000
P10809	HSPD1 HSP60	60 kDa heat shock protein, mitochondrial (EC 5.6.1.7) (60 kDa chaperonin) (Chaperonin 60) (CPN60) (Heat shock protein 60) (HSP-60) (Hsp60) (Heat shock protein family D member 1) (HuCHA60) (Mitochondrial matrix protein P1) (P60 lymphocyte protein)		0.133554	-0.0240977		0.206634	-0.0402357		0.0697749	-0.0161381		18.6379	18.7913	18.709	18.6257	18.6258	18.646	18.6566	18.7068	19.1286	18.487	18.6169	18.8282	18.6245	18.6731	18.5254	18.6791	18.8052	19.1429	18.8877	18.5628	18.5994	18.7052	18.634	18.8484	18.7336	18.8249	18.9484	34	34	34	62	62	62	61.054	0	323.31	120560000
P10909	CLU APOJ CLI KUB1 AAG4	Clusterin (Aging-associated gene 4 protein) (Apolipoprotein J) (Apo-J) (Complement cytolysis inhibitor) (CLI) (Complement-associated protein SP-40,40) (Ku70-binding protein 1) (NA1/NA2) (Sulfated glycoprotein 2) (SGP-2) (Testosterone-repressed prostate message 2) (TRPM-2) [Cleaved into: Clusterin beta chain (ApoJalpha) (Complement cytolysis inhibitor a chain) (SP-40,40 beta-chain); Clusterin alph…		1.40292	-0.298144	+	0.236105	0.0962692		1.70379	0.394413	+	18.5935	18.277	18.2364	18.6706	18.5618	18.5932	18.686	18.8999	18.2414	18.6366	18.8811	18.8634	19.2887	18.9764	18.9264	19.7247	18.6347	18.3773	19.4838	18.3949	18.7729	18.7445	18.6137	18.9943	19.1278	18.6512	18.6598	16	16	16	33	33	33	52.494	0	323.31	66788000
P11021	HSPA5 GRP78	Endoplasmic reticulum chaperone BiP (EC 3.6.4.10) (78 kDa glucose-regulated protein) (GRP-78) (Binding-immunoglobulin protein) (BiP) (Heat shock protein 70 family protein 5) (HSP70 family protein 5) (Heat shock protein family A member 5) (Immunoglobulin heavy chain-binding protein)		0.0996755	0.0240676		0.157338	0.027633		0.0136769	0.00356547		20.0231	19.7495	19.6471	19.8014	19.8482	20.0328	20.2002	20.2419	19.6173	20.0245	19.7855	19.7219	19.8922	19.9324	19.977	20.0469	19.7055	20.1076	20.1043	19.8712	19.9061	19.7528	19.9577	19.8689	20.0808	19.6771	19.7258	34	33	33	50.9	50.9	50.9	72.332	0	323.31	276600000
P11047	LAMC1 LAMB2	Laminin subunit gamma-1 (Laminin B2 chain) (Laminin-1 subunit gamma) (Laminin-10 subunit gamma) (Laminin-11 subunit gamma) (Laminin-2 subunit gamma) (Laminin-3 subunit gamma) (Laminin-4 subunit gamma) (Laminin-6 subunit gamma) (Laminin-7 subunit gamma) (Laminin-8 subunit gamma) (Laminin-9 subunit gamma) (S-laminin subunit gamma) (S-LAM gamma)		0.0170088	-0.0400949		0.541404	0.93146		0.635734	0.971555		14.7363	13.6164	12.0047	15.6632	13.5658	12.4325	12.266	16.6128	13.0562	13.3481	12.6137	15.9062	15.8991	15.8633	12.9302	17.5383	15.2063	13.3929	18.0362	12.9971	12.4191	13.7868	13.924	11.1043	14.0736	14.225	13.7487	6	6	6	5.9	5.9	5.9	177.6	0	21.162	1540600
P11142	HSPA8 HSC70 HSP73 HSPA10	Heat shock cognate 71 kDa protein (EC 3.6.4.10) (Heat shock 70 kDa protein 8) (Heat shock protein family A member 8) (Lipopolysaccharide-associated protein 1) (LAP-1) (LPS-associated protein 1)		0.251028	-0.0515079		0.134656	-0.0296786		0.0716522	0.0218294		20.4016	20.3873	20.0798	20.2491	20.1615	20.4191	20.3872	20.8549	20.073	20.5576	19.9172	20.1333	20.2162	20.5053	20.5254	20.5508	20.2456	20.5585	20.5335	20.3959	20.3371	20.2755	20.5238	20.4551	20.3893	20.3161	20.2507	42	42	36	71.5	71.5	66.7	70.897	0	323.31	529350000
P11166	SLC2A1 GLUT1	Solute carrier family 2, facilitated glucose transporter member 1 (Glucose transporter type 1, erythrocyte/brain) (GLUT-1) (HepG2 glucose transporter)		0.438004	-0.688829		0.618459	-0.994181		0.138544	-0.305352		13.9147	12.72	12.2711	11.8223	16.899	12.64	13.4434	15.3071	12.2512	15.0234	16.6643	15.1825	12.8261	12.406	11.207	11.8754	11.1864	12.1495	14.579	16.4274	13.5269	12.2707	14.2481	14.5675	12.574	16.1545	13.12	7	7	7	12.6	12.6	12.6	54.083	0	51.584	1633200
P11169	SLC2A3 GLUT3	Solute carrier family 2, facilitated glucose transporter member 3 (Glucose transporter type 3, brain) (GLUT-3)		0.387337	0.206167		2.38602	0.675288	+	1.73894	0.469122	+	19.1857	18.9027	18.3068	19.1663	19.339	18.9435	18.8574	20.0364	18.7262	19.553	19.3659	19.1916	19.735	19.5077	19.5426	20.008	19.5058	19.2767	19.7154	18.9387	17.7333	19.2755	19.1224	18.8031	18.5966	18.495	18.9286	10	10	10	15.7	15.7	15.7	53.924	0	225.35	63396000
P11171	EPB41 E41P	Protein 4.1 (P4.1) (4.1R) (Band 4.1) (EPB4.1) (Erythrocyte membrane protein band 4.1)		0.799453	-0.490936		1.01937	-0.522061		0.0360187	-0.0311244		14.6651	14.9731	15.4585	13.818	16.1072	15.3325	14.3247	15.6604	15.6143	15.2092	15.659	15.1578	14.5718	14.641	14.0478	15.6495	15.0694	15.6681	14.7326	16.6323	15.8169	15.9059	14.4923	15.6741	15.2938	16.2542	15.5703	15	15	15	19.9	19.9	19.9	97.016	0	55.666	5589000
P11177	PDHB PHE1B	Pyruvate dehydrogenase E1 component subunit beta, mitochondrial (PDHE1-B) (EC 1.2.4.1)		0.709271	0.140572		0.0810327	-0.0179482		0.929832	-0.15852		16.6416	16.5969	16.9558	16.7207	16.6157	16.9571	16.9513	16.2384	16.9434	16.6125	16.4733	16.3964	16.824	16.3829	16.588	16.7664	16.6236	16.527	16.2747	16.5777	16.4964	16.6378	16.8498	16.4089	16.6694	16.5614	16.8798	12	12	12	49.9	49.9	49.9	39.233	0	122.82	15355000
P11215	ITGAM CD11B CR3A	Integrin alpha-M (CD11 antigen-like family member B) (CR-3 alpha chain) (Cell surface glycoprotein MAC-1 subunit alpha) (Leukocyte adhesion receptor MO1) (Neutrophil adherence receptor) (CD antigen CD11b)		0.162648	-0.137572		0.209803	-0.129699		0.00694592	0.00787237		19.046	18.4954	18.7663	18.4686	19.0552	18.8218	18.4504	15.947	18.5143	17.9013	19.5673	18.7579	18.6832	17.7258	17.9438	17.5945	19.1671	18.2949	18.1184	18.3761	18.92	18.3436	18.141	18.4177	18.5661	18.8999	19.0203	31	31	30	34.8	34.8	33.9	127.18	0	251	44476000
P11216	PYGB	Glycogen phosphorylase, brain form (EC 2.4.1.1)		0.71255	-0.187183		0.632908	0.165452		1.62399	0.352635	+	17.6113	17.8363	17.5695	17.3509	17.8847	17.9624	17.885	18.4562	17.868	18.242	17.714	18.0942	18.3105	18.3981	18.2492	18.696	17.9415	17.9524	18.659	18.1405	17.8138	17.7991	17.9154	17.8407	18.0268	17.8076	18.1059	36	36	27	48.8	48.8	38.7	96.695	0	323.31	69913000
P11217	PYGM	Glycogen phosphorylase, muscle form (EC 2.4.1.1) (Myophosphorylase)		1.40423	-0.675209	+	0.737823	0.386944		1.75155	1.06215	+	14.056	11.9698	12.4772	14.0013	14.1551	14.285	14.3846	12.8672	13.8991	14.2323	14.2467	14.4972	15.7805	14.3083	14.3044	16.0153	14.8655	13.4047	13.9895	14.192	14.3146	14.2405	14.305	14.018	14.4891	14.4404	14.1832	12	2	2	15.8	3.1	3.1	97.091	0	5.2004	745760
P11233	RALA RAL	Ras-related protein Ral-A (EC 3.6.5.2)		0.741992	-0.162014		0.697748	0.128174		1.60025	0.290188	+	15.7447	15.776	15.6535	15.1297	15.3398	15.7015	15.4723	15.5697	14.9692	15.841	15.868	15.9856	15.9316	15.866	15.9375	15.5403	15.6019	15.3963	15.9331	15.7731	15.5117	15.6471	15.732	15.2314	15.553	15.671	15.762	5	2	2	25.2	14.1	14.1	23.567	0	7.7262	2185400
P11234	RALB	Ras-related protein Ral-B (EC 3.6.5.2)		0.193582	0.0969738		2.26245	0.370707	+	0.691757	0.273734		17.2072	16.7047	17.0702	16.8002	16.3503	16.8714	17.1553	18.0774	16.1085	17.4203	17.4396	17.5511	17.0647	17.3058	17.1867	16.7987	17.1566	16.8854	17.0272	17.0223	16.3509	17.0316	16.9509	16.7495	16.9196	16.8438	16.5766	9	9	6	31.1	31.1	19.9	23.408	0	33.216	12518000
P11277	SPTB SPTB1	Spectrin beta chain, erythrocytic (Beta-I spectrin)		0.473249	-0.33302		0.390316	0.217125		1.05404	0.550145		16.4162	15.8824	15.5379	16.0009	17.3582	15.6725	15.9681	17.4793	15.1482	17.0323	17.3853	16.9949	16.7871	16.4103	16.2106	17.0855	16.4004	16.1084	17.038	17.6968	16.0702	15.8798	16.1079	16.0071	16.1288	17.0213	16.5108	65	58	58	38.6	35.6	35.6	246.47	0	323.31	29475000
P11279	LAMP1	Lysosome-associated membrane glycoprotein 1 (LAMP-1) (Lysosome-associated membrane protein 1) (CD107 antigen-like family member A) (CD antigen CD107a)		0.477741	0.612347		0.180962	-0.145333		0.633438	-0.75768		16.8264	16.7939	17.7081	17.4609	13.3451	17.2057	17.9985	13.9522	17.7077	16.2096	16.2296	17.0185	15.5543	15.8771	16.0653	14.8424	15.0868	15.2958	15.0317	15.8429	15.8351	16.4499	16.9001	14.8096	15.7228	16.5249	16.3704	3	3	3	6.2	6.2	6.2	44.882	0.0013996	2.8543	3988000
P11310	ACADM	Medium-chain specific acyl-CoA dehydrogenase, mitochondrial (MCAD) (EC 1.3.8.7) (Medium chain acyl-CoA dehydrogenase) (MCADH)		0.300044	-0.239047		0.191199	-0.0938591		0.162637	0.145188		16.2743	16.5988	16.9126	15.6368	15.8328	16.3771	16.9355	13.8087	16.5361	16.8489	16.7189	16.2081	16.225	16.1137	16.2936	16.6284	15.6042	15.5784	16.9407	15.7275	16.4195	16.3724	16.8973	15.9524	16.1715	16.351	16.2317	9	9	9	30.9	30.9	30.9	46.588	0	58.487	7089200
P11387	TOP1	DNA topoisomerase 1 (EC 5.6.2.1) (DNA topoisomerase I)		0.283788	-0.318049		0.494882	-0.339405		0.014942	-0.0213558		14.4515	15.6018	15.5365	14.203	12.9095	15.8583	13.6063	12.0174	14.4771	14.4063	13.4747	14.2129	14.0164	13.9065	13.9329	13.7462	14.8253	15.948	14.1619	14.2909	15.6388	15.3021	13.8414	15.3537	13.9568	14.6771	14.3011	9	9	9	14.6	14.6	14.6	90.725	0	15.616	2724100
P11413	G6PD	Glucose-6-phosphate 1-dehydrogenase (G6PD) (EC 1.1.1.49)		0.413588	-0.0540229		0.752523	0.109404		1.76946	0.163427	+	18.0543	18.1932	18.0199	17.9641	18.0236	18.089	18.0856	18.0207	18.2029	18.3093	18.2463	18.4225	18.4315	18.1185	18.3341	18.1314	18.2203	17.9103	18.3996	17.8876	18.1289	18.2093	18.081	17.9504	18.2732	18.0089	18.2006	30	30	30	75.1	75.1	75.1	59.256	0	302.83	94455000
P11586	MTHFD1 MTHFC MTHFD	C-1-tetrahydrofolate synthase, cytoplasmic (C1-THF synthase) (Epididymis secretory sperm binding protein) [Cleaved into: C-1-tetrahydrofolate synthase, cytoplasmic, N-terminally processed] [Includes: Methylenetetrahydrofolate dehydrogenase (EC 1.5.1.5); Methenyltetrahydrofolate cyclohydrolase (EC 3.5.4.9); Formyltetrahydrofolate synthetase (EC 6.3.4.3)]		0.473272	-0.0965778		0.0106145	0.00202391		0.478175	0.0986017		17.3013	16.9695	17.4233	17.2278	16.9125	17.3696	17.505	16.7313	17.2172	17.2318	17.3798	17.2084	17.1277	17.0495	17.3134	17.5143	17.3258	17.3942	17.0353	17.2539	17.531	17.2066	17.3762	17.2233	17.3428	17.2481	17.3095	18	18	18	23.6	23.6	23.6	101.56	0	146.76	20011000
P11717	IGF2R MPRI	Cation-independent mannose-6-phosphate receptor (CI Man-6-P receptor) (CI-MPR) (M6PR) (300 kDa mannose 6-phosphate receptor) (MPR 300) (Insulin-like growth factor 2 receptor) (Insulin-like growth factor II receptor) (IGF-II receptor) (M6P/IGF2 receptor) (M6P/IGF2R) (CD antigen CD222)		0.0991502	0.139681		0.209505	0.31294		0.106533	0.173259		15.3477	15.3782	17.234	15.857	13.7585	14.8092	16.0927	14.9588	17.2653	14.2945	18.0508	14.9873	14.5595	14.7191	16.7719	14.656	17.7196	16.502	14.7573	14.8889	16.4182	16.5303	15.1469	13.2382	16.1903	15.5603	16.7136	13	13	13	7.2	7.2	7.2	274.37	0	44.461	4164400
P11766	ADH5 ADHX FDH	Alcohol dehydrogenase class-3 (EC 1.1.1.1) (Alcohol dehydrogenase 5) (Alcohol dehydrogenase class chi chain) (Alcohol dehydrogenase class-III) (Glutathione-dependent formaldehyde dehydrogenase) (FALDH) (FDH) (GSH-FDH) (EC 1.1.1.-) (S-(hydroxymethyl)glutathione dehydrogenase) (EC 1.1.1.284)		0.108912	0.0351675		0.596987	0.122471		0.33522	0.0873038		17.6936	18.1805	18.0469	17.5607	17.7821	18.011	17.7911	18.3777	18.3058	18.1568	17.7529	17.9436	18.2024	18.1426	17.7398	18.3139	18.1502	18.1328	18.4108	18.1214	17.7341	17.8052	17.6858	17.9684	18.0296	17.9693	17.7083	14	14	14	56.7	56.7	56.7	39.724	0	284.47	34768000
P11836	MS4A1 CD20	B-lymphocyte antigen CD20 (B-lymphocyte surface antigen B1) (Bp35) (Leukocyte surface antigen Leu-16) (Membrane-spanning 4-domains subfamily A member 1) (CD antigen CD20)		0.75959	-0.737787		0.00917776	0.00696479		0.745531	0.744752		14.6198	15.4527	15.1305	12.5862	13.4729	15.4882	11.2353	15.2149	14.5636	14.9447	13.7655	15.1339	14.9847	14.8239	14.5053	15.724	14.8218	15.763	15.3371	15.1891	14.1611	15.4278	14.3414	15.1085	14.9784	14.4072	15.4535	3	3	3	13.1	13.1	13.1	33.077	0	7.5259	1625600
P11908	PRPS2	Ribose-phosphate pyrophosphokinase 2 (EC 2.7.6.1) (PPRibP) (Phosphoribosyl pyrophosphate synthase II) (PRS-II)		1.90587	-0.447927	+	0.191862	-0.0516631		1.46456	0.396264	+	16.4494	16.9427	16.574	15.7982	16.4836	16.4889	15.8123	16.7425	17.0572	16.5543	16.6962	16.7259	16.9152	16.8343	16.5968	17.3187	17.0939	17.1802	17.2536	16.8724	16.6914	16.7184	16.7702	17.0142	16.9587	16.9713	17.1302	12	12	4	52.2	52.2	19.5	34.769	0	155.42	17693000
P11940	PABPC1 PAB1 PABP PABP1 PABPC2	Polyadenylate-binding protein 1 (PABP-1) (Poly(A)-binding protein 1)		2.61752	-0.619779	+	2.15538	-0.628879	+	0.0139401	-0.00909954		16.1674	16.3476	16.2483	15.6073	15.0955	16.4174	16.1625	15.817	16.0741	15.9704	15.4944	15.3459	15.4131	15.958	16.0828	16.4266	16.1529	17.0111	16.389	16.8349	16.9636	16.6477	16.3011	17.1141	16.4776	16.5133	16.2739	15	15	15	29.7	29.7	29.7	70.67	0	93.532	13198000
P12004	PCNA	Proliferating cell nuclear antigen (PCNA) (Cyclin)		0.303404	-0.312732		0.428428	-0.351441		0.024229	-0.0387087		15.1257	15.7334	15.8974	15.4615	14.8397	14.9908	14.8824	11.7119	15.9426	14.7723	15.3682	14.9973	15.0681	12.3562	14.786	14.9899	16.3445	15.5546	14.9689	15.4863	15.8385	15.006	14.5256	15.5927	15.1849	15.2057	15.5911	8	8	8	41	41	41	28.768	0	66.283	3763000
P12074	COX6A1 COX6AL	Cytochrome c oxidase subunit 6A1, mitochondrial (Cytochrome c oxidase polypeptide VIa-liver) (Cytochrome c oxidase subunit VIA-liver) (COX VIa-L)		0.104804	-0.139279		0.0855687	-0.0454738		0.0662891	0.0938051		15.7943	16.1692	15.8533	15.9234	12.9019	16.1612	15.8329	14.8342	18.5824	15.7719	15.6905	15.1332	15.3686	15.9334	15.6455	16.3445	16.4503	16.5594	15.7784	16.3122	15.9942	15.9883	15.3449	16.0936	16.3242	15.9762	15.4944	2	2	2	43.1	43.1	43.1	12.155	0	26.18	3721000
P12081	HARS1 HARS HRS	Histidine--tRNA ligase, cytoplasmic (EC 6.1.1.21) (Histidyl-tRNA synthetase) (HisRS)		0.674317	-0.274487		0.292509	-0.115994		0.30491	0.158493		16.0642	16.4957	16.4094	15.7151	14.6436	16.1464	15.7117	15.8367	15.6518	15.1634	15.7084	16.0865	16.0655	16.2326	16.2735	15.752	16.4365	16.3826	16.266	16.6029	16.6301	15.8317	15.9368	15.8811	15.9235	15.8511	16.2218	11	11	11	24.8	24.8	24.8	57.41	0	28.331	6027000
P12236	SLC25A6 AAC3 ANT3 CDABP0051	ADP/ATP translocase 3 (ADP,ATP carrier protein 3) (ADP,ATP carrier protein, isoform T2) (ANT 2) (Adenine nucleotide translocator 3) (ANT 3) (Solute carrier family 25 member 6) [Cleaved into: ADP/ATP translocase 3, N-terminally processed]		0.99115	0.338274		0.0223586	0.0119165		1.20457	-0.326357		18.7034	18.9225	18.6398	19.154	17.9938	18.6124	19.27	18.6867	18.7933	18.7864	18.1501	18.3092	18.3307	18.6106	18.8502	18.4122	17.8155	18.5736	17.9857	17.9697	18.6448	18.7016	19.0548	19.0002	18.43	18.0106	17.934	12	12	6	46	46	27.5	32.866	0	81.552	37349000
P12259	F5	Coagulation factor V (Activated protein C cofactor) (Proaccelerin, labile factor) [Cleaved into: Coagulation factor V heavy chain; Coagulation factor V light chain]		0.0629057	0.0415904		0.538408	0.337094		0.643211	0.295503		18.1989	17.9663	17.5139	17.8692	18.1114	17.6062	18.1823	17.8148	17.4138	17.7735	18.0421	17.9362	18.3953	18.4622	18.3444	19.4873	17.7146	17.1809	19.142	17.1851	18.2236	17.6941	18.2212	17.5199	17.9746	17.0013	17.3406	51	51	42	25.9	25.9	22.3	251.7	0	323.31	84642000
P12268	IMPDH2 IMPD2	Inosine-5'-monophosphate dehydrogenase 2 (IMP dehydrogenase 2) (IMPD 2) (IMPDH 2) (EC 1.1.1.205) (Inosine-5'-monophosphate dehydrogenase type II) (IMP dehydrogenase II) (IMPDH-II)		0.21501	-0.140541		0.130865	0.0624659		0.312686	0.203006		16.0543	16.0052	15.8969	15.6393	15.8541	15.8772	15.4091	13.7034	15.8863	15.338	16.0789	15.6417	15.7167	15.371	15.4794	15.5961	16.4492	16.4818	15.5688	15.6063	16.1344	15.7315	15.0243	16.1568	15.7078	15.7367	15.9239	10	10	10	28.4	28.4	28.4	55.804	0	60.693	7232400
P12270	TPR	Nucleoprotein TPR (Megator) (NPC-associated intranuclear protein) (Translocated promoter region protein)		0.712102	-0.577208		0.924873	-0.660147		0.0605431	-0.0829389		14.644	15.9562	15.8959	14.4237	13.7765	15.3454	15.8783	13.073	16.1882	14.1762	15.5662	14.4834	14.307	14.2171	14.5872	14.063	16.8419	16.1928	14.2581	15.373	15.8679	15.9467	16.4057	15.3103	15.1695	16.1784	15.8666	26	26	26	14.4	14.4	14.4	267.29	0	66.269	5616600
P12318	FCGR2A CD32 FCG2 FCGR2A1 IGFR2	Low affinity immunoglobulin gamma Fc region receptor II-a (IgG Fc receptor II-a) (CDw32) (Fc-gamma RII-a) (Fc-gamma-RIIa) (FcRII-a) (CD antigen CD32)		0.562454	-0.527079		2.3982	0.519474	+	1.43581	1.04655	+	15.287	12.8413	11.5692	15.2705	15.2093	14.9329	15.455	14.2558	13.624	15.3012	15.5878	15.0238	15.5762	15.1148	15.037	15.5982	15.6528	14.972	15.0632	15.1084	14.7551	15.1722	14.7495	14.108	15.0526	14.3374	14.8424	2	2	2	11	11	11	35	0	13.657	1298900
P12429	ANXA3 ANX3	Annexin A3 (35-alpha calcimedin) (Annexin III) (Annexin-3) (Inositol 1,2-cyclic phosphate 2-phosphohydrolase) (Lipocortin III) (Placental anticoagulant protein III) (PAP-III)		0.511756	-0.433646		0.351569	0.209135		1.0332	0.64278		16.3452	15.8767	14.848	15.5598	18.1612	15.8405	16.198	17.5392	15.9242	16.7638	17.4451	17.528	16.7606	16.7105	16.3373	16.9501	16.7207	16.8617	17.1648	16.233	17.471	16.2182	16.202	15.629	16.416	17.1028	17.7589	15	15	15	50.8	50.8	50.8	36.375	0	219.19	16299000
P12544	GZMA CTLA3 HFSP	Granzyme A (EC 3.4.21.78) (CTL tryptase) (Cytotoxic T-lymphocyte proteinase 1) (Fragmentin-1) (Granzyme-1) (Hanukkah factor) (H factor) (HF)		1.05466	-1.01437		1.72293	-0.84835	+	0.113324	0.166023		13.7328	15.9176	16.7499	15.6484	14.6525	16.1143	15.4921	12.0688	16.7495	16.2061	14.5868	14.5834	14.8458	15.9475	15.067	15.1322	16.1411	16.1104	15.1655	16.745	16.8738	17.2911	16.0155	15.7169	16.712	15.7217	16.0137	9	9	9	40.1	40.1	40.1	28.999	0	154.48	10672000
P12724	RNASE3 ECP RNS3	Eosinophil cationic protein (ECP) (EC 3.1.27.-) (Ribonuclease 3) (RNase 3)		0.174179	-0.349335		0.40312	-0.610183		0.144743	-0.260848		15.8926	13.9908	16.0739	13.7741	18.2499	15.1406	12.4557	16.6374	15.0859	15.653	14.0236	16.4758	15.7458	14.4169	13.9659	12.9504	16.5823	15.1396	16.103	13.5222	17.0694	14.6081	15.5292	14.2683	13.9833	18.709	16.6524	5	5	5	38.8	38.8	38.8	18.385	0	47.827	5679600
P12814	ACTN1	Alpha-actinin-1 (Alpha-actinin cytoskeletal isoform) (F-actin cross-linking protein) (Non-muscle alpha-actinin-1)		0.0895371	0.0436007		1.53966	0.369954	+	1.27709	0.326354		20.9254	20.8513	20.3107	20.7765	20.9219	20.843	20.9772	21.6058	20.282	21.3035	20.9597	21.1267	21.3502	21.3306	21.176	21.5046	21.0497	20.6299	21.6517	20.8512	20.3444	20.5166	20.9759	20.4984	20.8139	20.6199	20.8294	80	80	49	83.2	83.2	60.9	103.06	0	323.31	1669100000
P12931	SRC SRC1	Proto-oncogene tyrosine-protein kinase Src (EC 2.7.10.2) (Proto-oncogene c-Src) (pp60c-src) (p60-Src)		1.10715	0.280387		1.99314	0.359714	+	0.209508	0.0793273		18.6715	18.696	18.4121	18.6379	18.7927	18.7102	18.8874	19.6155	18.2859	19.0656	18.807	18.9836	18.9476	19.0431	18.9493	18.925	18.3801	18.322	18.7206	18.3726	18.1341	18.2973	18.9491	18.3091	18.5185	18.416	18.4685	21	21	15	49.4	49.4	41	59.834	0	201.31	71227000
P12955	PEPD PRD	Xaa-Pro dipeptidase (X-Pro dipeptidase) (EC 3.4.13.9) (Imidodipeptidase) (Peptidase D) (Proline dipeptidase) (Prolidase)		0.635017	-0.17135		0.529385	-0.165517		0.0122634	0.00583341		16.5422	16.4345	16.6161	16.0373	16.2192	16.3359	16.5535	15.9719	17.0113	16.4708	16.1385	16.316	16.6278	16.2418	15.8469	16.5427	17.2083	16.3817	16.5861	16.6791	16.7911	16.3565	16.052	16.4241	16.7146	16.7998	16.861	14	14	14	38.7	38.7	38.7	54.548	0	218.32	10787000
P12956	XRCC6 G22P1	X-ray repair cross-complementing protein 6 (EC 3.6.4.-) (EC 4.2.99.-) (5'-deoxyribose-5-phosphate lyase Ku70) (5'-dRP lyase Ku70) (70 kDa subunit of Ku antigen) (ATP-dependent DNA helicase 2 subunit 1) (ATP-dependent DNA helicase II 70 kDa subunit) (CTC box-binding factor 75 kDa subunit) (CTC75) (CTCBF) (DNA repair protein XRCC6) (Lupus Ku autoantigen protein p70) (Ku70) (Thyroid-lupus autoantige…		0.634405	-0.457278		1.40271	-0.396693	+	0.0626794	0.0605854		17.1384	17.6708	18.0839	16.8573	17.382	17.7433	17.0768	14.7776	18.1395	17.2301	17.1637	17.3095	16.7944	17.0725	17.4214	17.236	17.2744	17.913	16.6208	17.9131	17.7618	18.0355	17.4422	17.9239	17.5324	17.9662	17.7893	25	25	25	46.1	46.1	46.1	69.842	0	267.71	56802000
P13010	XRCC5 G22P2	X-ray repair cross-complementing protein 5 (EC 3.6.4.-) (86 kDa subunit of Ku antigen) (ATP-dependent DNA helicase 2 subunit 2) (ATP-dependent DNA helicase II 80 kDa subunit) (CTC box-binding factor 85 kDa subunit) (CTC85) (CTCBF) (DNA repair protein XRCC5) (Ku80) (Ku86) (Lupus Ku autoantigen protein p86) (Nuclear factor IV) (Thyroid-lupus autoantigen) (TLAA) (X-ray repair complementing defective…		0.701575	-0.568004		1.36752	-0.359459	+	0.198922	0.208545		17.543	17.7466	18.2838	17.0433	17.1179	17.7723	17.2706	14.1779	18.2084	17.0545	17.3209	17.6594	17.1754	17.0751	17.6094	17.1895	17.9431	18.0133	17.0527	17.9474	17.9784	18.0133	17.5475	17.9666	17.7558	18.0265	17.9875	29	29	29	49.3	49.3	49.3	82.704	0	287.57	57362000
P13073	COX4I1 COX4	Cytochrome c oxidase subunit 4 isoform 1, mitochondrial (Cytochrome c oxidase polypeptide IV) (Cytochrome c oxidase subunit IV isoform 1) (COX IV-1)		0.898847	-0.12304		0.1521	-0.0304525		0.533424	0.0925874		17.4249	17.2438	17.3023	17.1409	17.0677	17.2484	17.1631	16.8214	17.3251	17.3897	17.0068	17.1741	17.2146	17.2287	17.3792	17.2665	17.233	17.6783	17.1775	17.3405	17.492	17.4075	17.1803	17.4889	17.3945	17.2892	17.0746	9	9	9	45.6	45.6	45.6	19.576	0	42.056	19235000
P13164	IFITM1 CD225 IFI17	Interferon-induced transmembrane protein 1 (Dispanin subfamily A member 2a) (DSPA2a) (Interferon-induced protein 17) (Interferon-inducible protein 9-27) (Leu-13 antigen) (CD antigen CD225)		0.0151646	-0.0217423		0.513658	-0.527137		0.470393	-0.505395		15.6435	13.632	14.8878	16.1027	15.4459	14.6678	15.9587	13.3329	16.4165	14.6939	14.5713	14.8084	12.1185	14.0215	14.5587	15.4898	15.5967	15.6806	13.7422	15.0218	15.8787	16.5543	15.6905	13.9741	14.5228	16.3655	14.5336	1	1	1	12.8	12.8	12.8	13.964	0	10.609	1616500
P13224	GP1BB	Platelet glycoprotein Ib beta chain (GP-Ib beta) (GPIb-beta) (GPIbB) (Antigen CD42b-beta) (CD antigen CD42c)		0.492481	0.18114		0.932235	0.320659		0.345082	0.139519		20.4305	20.2879	20.0562	20.821	20.3215	20.4819	20.7226	20.7471	19.7565	21.0478	20.6036	20.8885	20.6636	20.7073	20.7345	20.5198	19.8538	19.862	20.9083	20.0676	20.0331	19.7451	20.8605	20.1467	20.2856	19.9959	19.9523	5	5	5	23.8	23.8	23.8	21.717	0	43.778	153790000
P13284	IFI30 GILT IP30	Gamma-interferon-inducible lysosomal thiol reductase (EC 1.8.-.-) (Gamma-interferon-inducible protein IP-30) (Legumaturain)		0.326615	0.25424		0.623208	0.348206		0.123386	0.0939665		18.4421	17.0307	17.1979	17.8016	17.0906	17.4858	17.4403	15.6483	17.1811	16.8989	17.7106	17.4092	17.629	16.7658	17.037	16.9256	18.1143	17.6738	16.5879	16.9147	17.9781	17.1271	17.3465	17.0609	17.2624	17.3686	15.3841	3	3	3	14	14	14	27.963	0	15.587	10502000
P13473	LAMP2	Lysosome-associated membrane glycoprotein 2 (LAMP-2) (Lysosome-associated membrane protein 2) (CD107 antigen-like family member B) (LGP-96) (CD antigen CD107b)		1.47163	0.779714	+	0.105741	-0.147278		1.01313	-0.926993		16.824	16.5594	17.2193	16.8868	15.0475	17.3382	17.327	16.3776	16.6695	15.9554	12.1791	16.6923	16.8022	15.7985	16.6527	16.1407	16.1269	15.5586	16.3785	16.1646	15.7887	15.6014	17.0722	14.5087	15.3711	16.1182	16.2284	3	3	3	8.5	8.5	8.5	44.96	0	8.7452	5362800
P13489	RNH1 PRI RNH	Ribonuclease inhibitor (Placental ribonuclease inhibitor) (Placental RNase inhibitor) (Ribonuclease/angiogenin inhibitor 1) (RAI)		0.464171	-0.116639		0.179298	-0.0589752		0.135493	0.0576638		18.2822	18.1003	18.4032	18.1745	18.3467	18.1265	18.1538	17.3294	18.4179	17.7656	18.854	18.174	18.4178	17.9801	18.1609	17.8366	18.6645	17.9998	18.0762	18.2657	18.2454	18.178	18.1017	18.3622	18.2586	18.5245	18.3719	23	23	23	74	74	74	49.973	0	323.31	83197000
P13498	CYBA	Cytochrome b-245 light chain (Cytochrome b(558) alpha chain) (Cytochrome b558 subunit alpha) (Neutrophil cytochrome b 22 kDa polypeptide) (Superoxide-generating NADPH oxidase light chain subunit) (p22 phagocyte B-cytochrome) (p22-phox) (p22phox)		0.193196	-0.250223		0.00373887	-0.00376214		0.169515	0.246461		16.7006	15.8729	15.4629	16.5132	16.2655	15.5502	15.3006	11.6785	15.2019	15.1075	17.0348	15.8316	16.3764	15.1193	15.3779	14.2713	16.6448	15.0008	14.7654	15.3438	16.2458	15.8766	15.4698	15.1268	15.7105	15.9496	16.3101	3	3	3	28.7	28.7	28.7	21.012	0	11.899	4074900
P13598	ICAM2	Intercellular adhesion molecule 2 (ICAM-2) (CD antigen CD102)		0.646309	0.33653		1.09093	0.577602		0.517615	0.241072		15.729	15.6521	15.6334	15.8483	16.1106	16.0253	16.5686	16.5178	15.9868	16.4419	15.9013	16.1474	16.8895	16.4852	16.2619	17.0266	16.0513	15.0364	17.1476	16.0317	15.2679	15.5339	16.3119	15.3941	15.545	14.82	14.9911	3	3	3	14.9	14.9	14.9	30.654	0	18.743	3030400
P13611	VCAN CSPG2	Versican core protein (Chondroitin sulfate proteoglycan core protein 2) (Chondroitin sulfate proteoglycan 2) (Glial hyaluronate-binding protein) (GHAP) (Large fibroblast proteoglycan) (PG-M)		0.525687	-0.651256		0.620535	-0.539913		0.0596253	0.111343		14.8884	16.0955	16.5578	14.3212	16.5182	16.6523	12.4013	14.0111	12.5535	14.1454	17.2749	14.5824	15.5156	16.1256	14.1668	14.2281	15.1774	13.785	14.5589	15.3809	15.2058	15.6994	14.5433	15.9669	16.0625	16.4988	15.944	10	10	10	3.6	3.6	3.6	372.82	0	25.523	4240900
P13639	EEF2 EF2	Elongation factor 2 (EF-2) (EC 3.6.5.-)		0.19162	-0.129588		0.432243	-0.11443		0.0194103	0.0151583		18.3373	18.3126	18.6792	18.3931	18.2074	18.4562	18.158	16.1733	18.8031	18.0046	18.3286	18.293	18.0773	18.0253	18.2742	17.705	18.4999	18.4486	17.674	18.2405	18.5587	18.5354	18.1539	18.3574	18.3001	18.5319	18.3343	42	42	41	53.6	53.6	52.4	95.337	0	323.31	112710000
P13667	PDIA4 ERP70 ERP72	Protein disulfide-isomerase A4 (EC 5.3.4.1) (Endoplasmic reticulum resident protein 70) (ER protein 70) (ERp70) (Endoplasmic reticulum resident protein 72) (ER protein 72) (ERp-72) (ERp72)		1.18623	0.125455		1.46955	0.141939	+	0.0733247	0.0164837		17.7346	17.1982	17.5626	17.6269	17.686	17.7819	17.7744	17.56	17.6828	17.54	17.7652	17.235	17.6472	17.6592	17.6699	17.8259	17.742	17.6713	17.4456	17.5597	17.5081	17.5449	17.6103	17.44	17.4622	17.4901	17.4173	31	31	31	49.8	49.8	49.8	72.932	0	280.11	49367000
P13693	TPT1	Translationally-controlled tumor protein (TCTP) (Fortilin) (Histamine-releasing factor) (HRF) (p23)		0.340497	0.19256		0.393778	-0.170536		0.815032	-0.363096		16.6829	16.3773	16.4067	16.832	16.2565	16.0476	16.6628	14.8101	16.6385	16.4474	15.8156	15.8366	15.9534	15.9588	16.4973	15.2296	15.6025	16.1053	15.1425	15.7474	16.1535	16.1795	16.594	16.3879	16.1605	16.5731	16.0429	7	7	7	34.3	34.3	34.3	19.595	0	38.548	7219600
P13716	ALAD	Delta-aminolevulinic acid dehydratase (ALADH) (EC 4.2.1.24) (Porphobilinogen synthase)		0.640709	-0.240549		0.19113	-0.0732119		0.40122	0.167337		16.8373	16.9221	16.9799	16.626	17.0988	16.2441	17.2131	17.9957	16.9557	17.5873	17.2838	16.6648	17.0568	17.4233	17.1537	17.5167	16.9547	16.7374	17.726	17.7205	16.8344	16.9044	17.352	17.0488	17.3063	17.1635	16.9816	13	13	13	45.8	45.8	45.8	36.294	0	63.541	26906000
P13727	PRG2 MBP	Bone marrow proteoglycan (BMPG) (Proteoglycan 2) [Cleaved into: Eosinophil granule major basic protein (EMBP) (MBP) (Pregnancy-associated major basic protein)]		0.531109	-1.09977		1.35825	-1.79221	+	0.365096	-0.692432		15.7632	15.9735	13.953	12.3045	17.7849	11.6776	12.7898	17.5344	14.5933	16.1081	14.7188	15.3249	12.7915	13.4531	13.4931	12.9751	14.972	12.3058	11.8362	17.0327	17.8197	17.5242	13.7708	14.6741	15.557	18.0164	16.0411	7	7	7	38.7	38.7	38.7	25.205	0	29.293	5968900
P13747	HLA-E HLA-6.2 HLAE	HLA class I histocompatibility antigen, alpha chain E (MHC class I antigen E) [Cleaved into: Soluble HLA class I histocompatibility antigen, alpha chain E (sHLA-E)]		0.264989	0.47257		0.31892	0.55251		0.0539864	0.0799408		17.4344	17.1392	14.8332	18.147	17.9007	17.2378	16.8901	18.6046	16.1731	18.3284	15.2872	16.2049	17.7167	16.1997	17.3697	18.7536	18.1119	17.1073	19.5156	18.2077	17.2345	16.2419	12.6307	16.9762	16.8316	14.8655	17.6031	9	7	7	31.3	23.7	23.7	40.057	0	32.661	11744000
P13796	LCP1 PLS2	Plastin-2 (L-plastin) (LC64P) (Lymphocyte cytosolic protein 1) (LCP-1)		0.258968	-0.195571		0.7816	-0.278183		0.0972422	-0.0826113		20.269	20.1655	20.6464	20.4592	20.3124	20.2958	20.0926	17.8833	20.8829	19.9449	20.5812	20.2937	20.0259	19.8359	20.0126	19.1443	20.3115	20.1135	19.3288	20.2299	20.6219	20.493	20.151	20.2288	20.4917	20.5885	20.6337	44	44	35	75.4	75.4	63.5	70.288	0	323.31	691670000
P13797	PLS3	Plastin-3 (T-fimbrin) (T-plastin)		0.763549	-0.86901		0.935344	0.747543		1.54138	1.61655	+	12.9674	12.6444	12.9178	11.3834	12.5821	11.331	10.8904	15.6059	9.72007	13.4504	15.0951	12.8562	13.335	14.5976	13.0642	15.2069	14.9112	12.0749	12.183	13.9922	12.7309	12.9684	12.2114	13.3159	13.1045	12.9649	14.3926	12	4	3	20.2	8.7	6.8	70.81	0	18.918	697820
P13798	APEH D3F15S2 D3S48E DNF15S2	Acylamino-acid-releasing enzyme (AARE) (EC 3.4.19.1) (Acyl-peptide hydrolase) (APH) (Acylaminoacyl-peptidase) (Oxidized protein hydrolase) (OPH)		0.212961	-0.104163		0.120207	0.0551251		0.369195	0.159288		16.4223	16.6364	16.4186	15.3528	16.9268	16.3926	16.5539	16.7615	16.8408	16.458	16.7093	16.5685	16.8857	16.4793	15.9105	16.8407	17.212	16.6752	17.183	16.9433	16.5045	16.1691	16.0019	16.411	16.4235	16.6549	16.9519	12	12	12	27.2	27.2	27.2	81.224	0	108.51	14801000
P13804	ETFA	Electron transfer flavoprotein subunit alpha, mitochondrial (Alpha-ETF)		0.181179	0.0391375		0.0495264	0.0103126		0.138817	-0.0288249		17.4871	17.3144	17.5804	17.0405	17.5343	17.489	17.5009	17.1055	17.4853	17.3142	17.4824	17.3783	17.399	17.183	17.0981	17.437	17.5443	17.4418	17.4506	17.1899	17.3427	17.3474	17.4428	17.0998	17.1922	17.4628	17.6569	9	9	9	40.2	40.2	40.2	35.079	0	74.586	24901000
P13807	GYS1 GYS	Glycogen [starch] synthase, muscle (EC 2.4.1.11) (Glycogen synthase 1)		0.784251	-0.512895		0.635043	0.424744		1.52795	0.93764	+	14.0731	14.5087	13.2526	13.1634	11.6799	13.7885	13.1147	14.3345	13.2557	13.1418	14.0578	14.4106	14.9664	14.4996	13.2294	15.4361	15.2886	14.5796	14.2597	14.3233	14.0246	13.7286	13.4926	14.4403	14.3587	12.5964	14.5628	4	4	4	9	9	9	83.785	0	6.661	851060
P13861	PRKAR2A PKR2 PRKAR2	cAMP-dependent protein kinase type II-alpha regulatory subunit		2.43987	-0.408195	+	0.950396	0.181038		3.78476	0.589233	+	16.6752	16.4434	16.4166	15.7942	16.209	16.7112	16.2348	16.4946	16.5033	16.9095	16.5054	16.9268	16.98	16.8997	17.3237	17.0469	17.2262	16.9671	17.1405	17.1154	16.7598	16.6247	16.7032	16.5019	16.5886	16.9449	16.7769	8	5	5	27.2	17.1	17.1	45.518	0	14.732	5450500
P13987	CD59 MIC11 MIN1 MIN2 MIN3 MSK21	CD59 glycoprotein (1F5 antigen) (20 kDa homologous restriction factor) (HRF-20) (HRF20) (MAC-inhibitory protein) (MAC-IP) (MEM43 antigen) (Membrane attack complex inhibition factor) (MACIF) (Membrane inhibitor of reactive lysis) (MIRL) (Protectin) (CD antigen CD59)		2.35934	1.36804	+	1.95505	1.01416	+	0.483066	-0.353875		14.6262	14.9324	15.3935	14.1991	14.8715	15.264	15.161	17.2339	14.5481	13.9949	14.9204	15.3763	14.6232	15.1525	15.6109	14.8461	13.8033	14.7171	14.7227	14.6498	14.223	14.7626	13.9201	13.224	13.1586	12.5874	12.669	1	1	1	9.4	9.4	9.4	14.177	0	4.8316	1507300
P14151	SELL LNHR LYAM1	L-selectin (CD62 antigen-like family member L) (Leukocyte adhesion molecule 1) (LAM-1) (Leukocyte surface antigen Leu-8) (Leukocyte-endothelial cell adhesion molecule 1) (LECAM1) (Lymph node homing receptor) (TQ1) (gp90-MEL) (CD antigen CD62L)		1.21798	1.79256		0.460769	0.600086		0.751836	-1.19247		12.8653	11.2602	17.1023	13.2526	12.8605	15.8218	12.0515	11.6252	16.8056	12.6276	12.5703	13.7441	13.4855	13.0625	11.692	10.033	13.6363	12.0616	11.4865	13.508	10.9285	13.7071	13.386	11.2152	12.5589	11.271	9.45063	3	3	3	12.4	12.4	12.4	42.187	0	5.8188	789960
P14174	MIF GLIF MMIF	Macrophage migration inhibitory factor (MIF) (EC 5.3.2.1) (Glycosylation-inhibiting factor) (GIF) (L-dopachrome isomerase) (L-dopachrome tautomerase) (EC 5.3.3.12) (Phenylpyruvate tautomerase)		0.582269	-0.225867		3.5034	-0.691848	+	2.0636	-0.465981	+	18.9183	19.218	19.7946	18.455	18.8547	19.295	19.2518	18.9736	19.6981	18.7775	18.5845	18.833	18.4398	18.6036	18.7571	18.8112	19.0538	18.4049	18.4077	19.477	19.6121	19.4277	19.1689	19.4734	19.4828	19.707	19.7354	3	3	3	35.7	35.7	35.7	12.476	0	36.695	46579000
P14209	CD99 MIC2 MIC2X MIC2Y	CD99 antigen (12E7) (E2 antigen) (Protein MIC2) (T-cell surface glycoprotein E2) (CD antigen CD99)		0.0439344	0.0483472		0.892247	0.641839		0.886366	0.593492		15.563	14.6651	15.7076	14.7132	13.7714	16.0737	14.513	14.0926	15.3102	14.1605	14.9107	15.9508	15.4828	15.8134	15.6663	17.0604	15.6801	15.0261	16.1697	15.6717	15.0351	15.3574	15.0853	13.5873	13.6464	14.1951	15.2266	2	2	2	24.3	24.3	24.3	18.848	0	65.793	2392600
P14222	PRF1 PFP	Perforin-1 (P1) (Cytolysin) (Lymphocyte pore-forming protein) (PFP)		0.652798	-0.723754		0.584763	-0.309441		0.333799	0.414313		15.04	16.4253	17.0124	17.0497	15.8781	16.6439	16.072	12.8548	18.6193	17.3982	16.2269	16.0865	16.0499	16.6009	16.3357	16.6512	17.1809	16.7942	16.2897	16.2512	17.7612	17.6021	16.2428	16.5763	17.6965	16.6658	17.0237	16	16	16	41.4	41.4	41.4	61.377	0	242.38	31782000
P14314	PRKCSH G19P1	Glucosidase 2 subunit beta (80K-H protein) (Glucosidase II subunit beta) (Protein kinase C substrate 60.1 kDa protein heavy chain) (PKCSH)		0.839168	0.175409		0.678286	0.143		0.0900766	-0.0324092		18.059	17.5311	17.8748	17.8755	17.5131	17.9912	18.1853	17.3818	18.1351	18.0045	18.0247	17.2093	18.0266	17.6565	17.8111	17.7514	18.0872	17.6839	17.9237	17.3193	17.6349	17.6546	17.751	17.5379	17.5815	17.8339	17.7315	19	19	19	40.5	40.5	40.5	59.425	0	269.83	47918000
P14317	HCLS1 HS1	Hematopoietic lineage cell-specific protein (Hematopoietic cell-specific LYN substrate 1) (LckBP1) (p75)		1.12059	-0.765478		1.74299	-0.786297	+	0.0180226	-0.0208197		16.5006	16.7706	17.5302	16.6422	15.7485	17.4771	16.0034	14.3318	17.4167	15.7731	16.3255	16.1168	15.7915	16.1979	16.4509	16.8714	16.9696	17.7369	16.0917	17.8638	17.4984	17.5388	16.3295	17.8022	17.233	17.721	17.2319	18	18	18	40.5	40.5	40.5	54.013	0	193.04	22582000
P14324	FDPS FPS KIAA1293	Farnesyl pyrophosphate synthase (FPP synthase) (FPS) (EC 2.5.1.10) ((2E,6E)-farnesyl diphosphate synthase) (Dimethylallyltranstransferase) (EC 2.5.1.1) (Farnesyl diphosphate synthase) (Geranyltranstransferase)		0.215204	-0.0786027		0.282906	0.0940739		0.514719	0.172677		16.1314	16.6191	16.472	15.4258	16.4637	16.3427	16.2554	16.5683	16.1726	16.6436	16.2884	16.2761	16.4049	16.6244	16.3618	16.3231	17.1392	15.9437	16.8358	16.6384	16.3747	16.0631	16.3031	16.3221	15.9636	16.4794	16.1784	6	6	6	17.4	17.4	17.4	48.275	0	60.032	10493000
P14406	COX7A2 COX7AL	Cytochrome c oxidase subunit 7A2, mitochondrial (Cytochrome c oxidase subunit VIIa-liver/heart) (Cytochrome c oxidase subunit VIIa-L) (Cytochrome c oxidase subunit VIIaL)		1.40014	-0.349671	+	1.90619	-0.532221	+	0.527878	-0.182549		16.4231	16.1706	17.2066	16.5964	16.6348	16.6936	16.5583	16.778	16.5555	16.1561	16.8353	16.0472	16.2117	16.1892	16.506	16.8269	15.9987	17.2029	16.8787	17.3269	16.4278	17.3034	17.0219	16.4366	16.8708	16.9838	17.5141	2	2	2	27.7	27.7	27.7	9.3959	0	27.363	4409600
P14543	NID1 NID	Nidogen-1 (NID-1) (Entactin)		0.276013	0.098515		0.588911	0.244298		0.433964	0.145783		16.8663	16.7706	16.8593	16.7492	16.8175	16.8894	16.888	16.934	16.4346	16.7428	16.9441	17.028	17.3431	17.2857	16.8836	17.6194	16.5437	16.1305	17.7209	16.5061	16.5094	16.3317	16.9695	16.3274	16.6191	16.8142	16.5239	33	33	32	37.2	37.2	36.4	136.38	0	323.31	43769000
P14550	AKR1A1 ALDR1 ALR	Aldo-keto reductase family 1 member A1 (EC 1.1.1.2) (EC 1.1.1.372) (EC 1.1.1.54) (Alcohol dehydrogenase [NADP(+)]) (Aldehyde reductase) (Glucuronate reductase) (EC 1.1.1.19) (Glucuronolactone reductase) (EC 1.1.1.20) (S-nitroso-CoA reductase) (ScorR) (EC 1.6.-.-)		0.0263423	-0.0147656		0.825327	-0.209208		0.505484	-0.194442		18.8586	18.6001	19.1614	18.6612	18.9501	18.9077	18.797	17.5168	19.1516	18.7141	18.7544	18.5421	18.525	17.9567	18.7403	18.3995	18.7773	18.4448	18.0747	18.6534	19.0682	18.4552	18.836	18.8545	18.754	19.1054	18.9359	13	13	13	47.7	47.7	47.7	36.573	0	115.46	33817000
P14598	NCF1 NOXO2 SH3PXD1A	Neutrophil cytosol factor 1 (NCF-1) (47 kDa autosomal chronic granulomatous disease protein) (47 kDa neutrophil oxidase factor) (NCF-47K) (Neutrophil NADPH oxidase factor 1) (Nox organizer 2) (Nox-organizing protein 2) (SH3 and PX domain-containing protein 1A) (p47-phox)		0.119618	-0.105048		0.123872	0.0978161		0.20691	0.202864		17.1523	16.4558	16.2483	17.3886	16.7475	16.517	14.8616	14.7703	16.2532	15.5399	17.6496	16.3588	16.3324	15.6978	16.1276	16.0444	17.8334	16.6368	15.9437	16.3554	16.8173	16.4566	15.4488	16.6966	16.3399	16.4229	16.8589	14	14	14	40.8	40.8	40.8	44.681	0	101.42	21650000
P14618	PKM OIP3 PK2 PK3 PKM2	Pyruvate kinase PKM (EC 2.7.1.40) (Cytosolic thyroid hormone-binding protein) (CTHBP) (Opa-interacting protein 3) (OIP-3) (Pyruvate kinase 2/3) (Pyruvate kinase muscle isozyme) (Threonine-protein kinase PKM2) (EC 2.7.11.1) (Thyroid hormone-binding protein 1) (THBP1) (Tumor M2-PK) (Tyrosine-protein kinase PKM2) (EC 2.7.10.2) (p58)		1.86471	0.23247	+	0.241217	0.0330666		1.33963	-0.199403	+	20.792	20.6418	20.4545	20.7035	21.1207	20.7135	21.1139	21.0787	20.9013	20.6845	20.6799	20.3679	20.6988	20.7687	20.7576	20.7713	20.5319	20.4647	20.6632	20.4692	20.5421	20.5851	20.6779	20.6703	20.7489	20.5656	20.5056	45	45	45	77.2	77.2	77.2	57.936	0	323.31	602360000
P14625	HSP90B1 GRP94 HSPC4 TRA1	Endoplasmin (94 kDa glucose-regulated protein) (GRP-94) (Heat shock protein 90 kDa beta member 1) (Heat shock protein family C member 4) (Tumor rejection antigen 1) (gp96 homolog)		1.42871	0.155727	+	0.913309	0.104612		0.318163	-0.0511144		19.107	18.718	18.8839	19.0042	19.0572	19.0246	19.3044	19.0417	18.9763	19.0297	19.1051	18.6117	18.9725	19.0368	18.9928	19.0226	18.9535	18.9325	19.1283	18.8361	18.7602	18.7868	18.9023	18.93	18.9256	18.737	18.7095	52	52	50	61.1	61.1	59.4	92.468	0	323.31	156690000
P14770	GP9	Platelet glycoprotein IX (GP-IX) (GPIX) (Glycoprotein 9) (CD antigen CD42a)		0.77802	0.241701		1.70875	0.425133	+	0.465056	0.183432		19.5892	19.3976	18.8322	19.5758	19.3167	19.5663	19.5582	19.9309	18.6411	19.9505	19.6151	19.7774	20.001	19.6846	19.8064	19.2407	19.0619	18.9213	19.5229	19.2576	18.8943	18.8625	19.6208	18.9103	19.222	18.8035	19.1387	7	7	7	46.3	46.3	46.3	19.046	0	124.7	70211000
P14780	MMP9 CLG4B	Matrix metalloproteinase-9 (MMP-9) (EC 3.4.24.35) (92 kDa gelatinase) (92 kDa type IV collagenase) (Gelatinase B) (GELB) [Cleaved into: 67 kDa matrix metalloproteinase-9; 82 kDa matrix metalloproteinase-9]		0.461942	-1.34783		0.491809	-1.4424		0.0301087	-0.0945705		12.2491	11.68	12.0856	11.6779	18.6585	12.047	11.6059	13.8223	11.8797	11.3751	16.7475	16.9335	11.4444	11.5852	11.7063	10.1788	11.9362	12.9478	16.8926	11.6895	18.5279	12.6106	11.2569	11.8603	9.5404	16.9616	18.4966	20	20	20	36.1	36.1	36.1	78.457	0	85.709	9358000
P14854	COX6B1 COX6B	Cytochrome c oxidase subunit 6B1 (Cytochrome c oxidase subunit VIb isoform 1) (COX VIb-1)		1.65362	-0.429343	+	1.4119	-1.24986	+	0.804936	-0.820522		16.6005	16.4636	16.9808	16.0429	16.0953	17.0224	16.7333	16.4924	16.5447	13.0034	13.1072	16.1124	16.8069	16.3233	15.4386	17.4574	17.002	16.3401	17.3079	17.3886	16.37	17.3088	16.9878	16.5015	16.7968	16.8549	17.3236	4	4	4	57	57	57	10.192	0	44.932	7717900
P14866	HNRNPL HNRPL P/OKcl.14	Heterogeneous nuclear ribonucleoprotein L (hnRNP L)		0.209746	-0.173092		0.567383	-0.159061		0.0144378	0.0140309		17.5451	17.4057	18.0619	17.3393	17.9652	17.7864	17.5334	14.9486	18.1597	17.1654	17.518	17.5687	17.327	17.0666	17.4069	17.156	17.8793	17.7837	16.9164	17.5661	17.8315	17.8676	17.4485	17.5743	17.4398	17.9015	17.7574	23	23	23	51.8	51.8	51.8	64.132	0	323.31	44045000
P14868	DARS1 DARS PIG40	Aspartate--tRNA ligase, cytoplasmic (EC 6.1.1.12) (Aspartyl-tRNA synthetase) (AspRS) (Cell proliferation-inducing gene 40 protein)		0.0161235	0.00339699		1.17809	0.133025		1.24706	0.129628		16.8871	16.7668	16.9624	16.8699	16.598	17.0456	17.0911	16.9009	16.9266	17.0987	17.005	16.9273	17.1912	17.0432	17.1765	16.9064	16.8401	17.0267	16.6562	16.7858	16.6944	17.0947	17.0943	16.9132	16.8061	16.9848	16.9884	20	20	20	49.7	49.7	49.7	57.136	0	279.99	32653000
P14927	UQCRB UQBP	Cytochrome b-c1 complex subunit 7 (Complex III subunit 7) (Complex III subunit VII) (QP-C) (Ubiquinol-cytochrome c reductase complex 14 kDa protein)		0.554324	-0.370236		0.228091	-0.14332		0.298907	0.226915		14.9828	15.6108	16.2788	15.8423	15.2007	16.1578	16.2695	13.7919	16.1619	15.9258	15.5371	15.0993	15.5286	15.1803	16.0371	16.801	16.4181	15.8114	16.0015	16.5942	15.8763	15.9693	16.3519	14.7001	15.6679	16.0453	16.4221	2	2	2	25.2	25.2	25.2	13.53	0	44.142	3763300
P15121	AKR1B1 ALDR1 ALR2	Aldo-keto reductase family 1 member B1 (EC 1.1.1.300) (EC 1.1.1.372) (EC 1.1.1.54) (Aldehyde reductase) (Aldose reductase) (AR) (EC 1.1.1.21)		0.645022	-0.267888		1.01434	-0.176104		0.178109	0.0917847		16.9209	17.035	17.3696	16.7856	16.8939	17.146	16.9443	15.4407	17.5115	16.9662	16.7693	17.0531	16.9254	16.72	17.1284	16.8715	17.2447	17.195	16.7345	17.1386	17.2396	17.3813	17.1763	17.0446	16.9652	17.553	17.2254	13	13	13	54.7	54.7	54.7	35.853	0	93.758	21160000
P15144	ANPEP APN CD13 PEPN	Aminopeptidase N (AP-N) (hAPN) (EC 3.4.11.2) (Alanyl aminopeptidase) (Aminopeptidase M) (AP-M) (Microsomal aminopeptidase) (Myeloid plasma membrane glycoprotein CD13) (gp150) (CD antigen CD13)		0.00763597	0.0184219		0.31852	-0.632829		0.279303	-0.651251		15.6994	16.342	14.9402	11.7651	10.5601	14.124	11.8353	11.9162	14.5866	9.8903	16.4003	12.3609	11.2337	10.2572	12.5097	14.2711	15.0373	13.9471	12.8854	15.0134	11.3818	13.6978	13.0457	15.1922	11.5729	13.8961	14.9177	11	11	11	13	13	13	109.54	0	39.136	2586700
P15153	RAC2	Ras-related C3 botulinum toxin substrate 2 (GX) (Small G protein) (p21-Rac2)		2.00828	-0.501959	+	0.390551	-0.0826433		1.50226	0.419316	+	19.7032	19.9959	19.6827	18.715	18.6004	19.4952	19.0709	19.1319	19.6555	19.4861	19.4837	19.9989	19.6597	19.7717	19.6365	19.6783	20.1127	19.9967	19.9707	19.9778	19.874	19.6517	19.5232	19.9756	19.7161	19.8169	20.0621	9	8	4	50	44.3	19.8	21.429	0	70.284	91855000
P15170	GSPT1 ERF3A	Eukaryotic peptide chain release factor GTP-binding subunit ERF3A (Eukaryotic peptide chain release factor subunit 3a) (eRF3a) (EC 3.6.5.-) (G1 to S phase transition protein 1 homolog)		0.293901	0.0744567		0.64784	0.121669		0.18427	0.0472124		16.0533	16.2042	16.3174	15.6851	16.1462	16.2496	16.2094	16.6267	16.189	16.291	16.1192	16.2167	16.3858	16.2516	16.2804	16.531	16.1848	15.8454	16.5412	16.3496	15.9479	15.8632	16.1466	16.0225	16.1928	16.0019	15.9453	10	10	5	25.5	25.5	13.2	55.755	0	65.209	9766900
P15311	EZR VIL2	Ezrin (Cytovillin) (Villin-2) (p81)		0.413865	-0.256026		1.56875	-0.350936	+	0.12888	-0.0949095		17.6209	17.7001	17.7616	17.3918	17.471	17.9095	17.1833	15.3194	17.8898	17.05	17.066	17.3894	17.0138	17.1022	17.0897	17.3522	17.3894	17.9407	17.0695	17.8294	17.9205	18.0737	17.281	17.642	17.4346	17.6393	17.6615	29	17	16	42.8	28.8	27.5	69.412	0	186.69	33565000
P15374	UCHL3	Ubiquitin carboxyl-terminal hydrolase isozyme L3 (UCH-L3) (EC 3.4.19.12) (Ubiquitin thioesterase L3)		0.184284	0.0456214		1.22602	0.217389		0.933162	0.171768		16.0717	15.7449	16.1348	15.5521	15.8495	15.5711	15.6473	15.7987	15.8633	16.0267	16.3072	16.0193	15.942	15.8227	15.9235	16.2462	15.5018	15.9899	15.3932	15.8227	15.6616	15.7351	15.5761	15.7147	15.7714	16.1238	16.024	6	6	6	40	40	40	26.182	0	48.386	4620600
P15498	VAV1 VAV	Proto-oncogene vav		0.526278	-0.520278		0.16217	-0.215491		0.194935	0.304788		15.4741	15.3608	12.1695	14.1698	12.5164	15.3988	14.9676	14.1684	15.3645	15.2419	14.2843	12.7679	15.6056	13.9346	15.7504	16.3814	15.9318	12.435	15.5263	15.8399	15.3169	14.3011	15.413	13.9966	15.147	13.9507	14.7809	10	10	10	13	13	13	98.313	0	27.719	2962800
P15529	CD46 MCP MIC10	Membrane cofactor protein (TLX) (Trophoblast leukocyte common antigen) (CD antigen CD46)		0.506659	0.279162		0.167837	0.261678		0.00956054	-0.0174837		16.1036	15.8493	15.2038	15.0694	14.8722	16.1124	15.7957	16.3998	14.7327	16.2885	10.8556	16.0723	16.3661	15.8447	16.2485	16.6962	16.0589	15.5507	16.2042	15.5445	15.2145	15.3974	15.5847	14.4731	15.3558	14.5906	15.2614	4	4	4	10.7	10.7	10.7	43.747	0	13.349	2860400
P15531	NME1 NDPKA NM23	Nucleoside diphosphate kinase A (NDK A) (NDP kinase A) (EC 2.7.4.6) (Granzyme A-activated DNase) (GAAD) (Metastasis inhibition factor nm23) (NM23-H1) (Tumor metastatic process-associated protein)		0.414922	-0.120622		0.229701	-0.0836847		0.0882534	0.0369375		17.0555	16.5798	17.0088	17.3218	17.0318	16.8462	17.0732	16.4782	16.4947	16.6451	16.9328	16.5056	16.8302	16.5695	16.9944	17.6996	17.1661	16.8788	17.4509	17.1846	16.7892	16.8646	17.1279	16.5041	16.8907	17.1809	16.9826	10	6	6	70.4	39.5	39.5	17.149	0	31.638	12316000
P15586	GNS	N-acetylglucosamine-6-sulfatase (EC 3.1.6.14) (Glucosamine-6-sulfatase) (G6S)		0.499972	-0.538013		0.772505	-0.454695		0.0511905	0.0833182		14.578	15.5368	16.4844	13.0758	15.45	15.3852	15.3906	11.6431	15.8284	15.1699	15.9137	14.8311	15.1533	14.3982	13.0242	14.471	15.8835	15.2772	15.3137	15.2483	16.0172	15.5131	14.8939	15.4283	14.954	15.2353	15.6106	6	6	5	12.7	12.7	10.3	62.081	0	10.162	2884500
P15880	RPS2 RPS4	Small ribosomal subunit protein uS5 (40S ribosomal protein S2) (40S ribosomal protein S4) (Protein LLRep3)		1.08754	-0.832806		1.45492	-0.544623	+	0.258685	0.288183		16.3594	17.1945	17.3754	16.8945	14.2351	17.3567	16.8687	14.2061	17.3109	16.2954	15.9483	16.68	16.3157	16.4464	16.544	17.2609	16.9863	17.918	16.5232	17.2532	17.6669	17.5224	17.0106	17.8198	17.13	17.1428	17.2277	7	7	7	29.7	29.7	29.7	31.324	0	21.676	13294000
P15924	DSP	Desmoplakin (DP) (250/210 kDa paraneoplastic pemphigus antigen)		1.19252	-1.90845		0.823772	-1.14244		0.275559	0.766007		16.6056	18.0953	19.381	12.3751	16.7753	12.7655	12.1024	18.6612	17.1257	16.0241	15.7051	16.7797	18.3541	17.0712	11.7508	19.2456	17.4715	18.3791	17.9063	18.5872	18.4306	18.4658	17.0666	17.5135	17.5704	17.3413	18.1816	3	3	3	1.2	1.2	1.2	331.77	0.0069353	1.9502	9820300
P15927	RPA2 REPA2 RPA32 RPA34	Replication protein A 32 kDa subunit (RP-A p32) (Replication factor A protein 2) (RF-A protein 2) (Replication protein A 34 kDa subunit) (RP-A p34)		0.118483	-0.130677		0.273069	-0.138188		0.00636049	-0.00751093		15.1618	15.6653	16.2329	14.9139	15.2989	15.1942	15.3548	12.558	16.7152	15.1621	15.397	15.4169	15.0962	14.3637	15.091	15.7763	15.3781	15.3461	14.5831	15.5468	15.1801	15.5441	14.5696	15.4849	15.3421	15.9365	16.0838	7	7	7	37.8	37.8	37.8	29.247	0	26.406	3839200
P16070	CD44 LHR MDU2 MDU3 MIC4	CD44 antigen (CDw44) (Epican) (Extracellular matrix receptor III) (ECMR-III) (GP90 lymphocyte homing/adhesion receptor) (HUTCH-I) (Heparan sulfate proteoglycan) (Hermes antigen) (Hyaluronate receptor) (Phagocytic glycoprotein 1) (PGP-1) (Phagocytic glycoprotein I) (PGP-I) (CD antigen CD44)		0.00409266	-0.00337685		0.414355	-0.136713		0.185687	-0.133336		16.5641	16.772	17.3435	16.2929	15.3233	17.1196	16.2345	14.9553	16.8589	15.8278	16.0481	16.681	16.1012	16.1928	15.9232	16.5851	16.8169	16.0879	15.9282	16.5845	16.7563	16.5717	16.0368	16.3735	16.3651	16.1723	16.706	6	6	6	9.4	9.4	9.4	81.537	0	91.816	11464000
P16083	NQO2 NMOR2	Ribosyldihydronicotinamide dehydrogenase [quinone] (EC 1.10.5.1) (NRH dehydrogenase [quinone] 2) (NRH:quinone oxidoreductase 2) (Quinone reductase 2) (QR2)		0.151859	-0.231624		0.189939	0.270052		0.338077	0.501677		12.302	16.1908	14.2598	11.8546	11.7106	13.9715	12.4503	13.8774	13.9873	12.3975	15.7744	12.3052	13.971	12.4211	14.4493	14.1463	15.8574	13.7973	14.7997	12.5325	12.8998	12.4685	12.3209	13.8561	14.3839	14.9062	14.5214	3	3	3	17.7	17.7	17.7	25.918	0	6.1066	1440000
P16109	SELP GMRP GRMP	P-selectin (CD62 antigen-like family member P) (Granule membrane protein 140) (GMP-140) (Leukocyte-endothelial cell adhesion molecule 3) (LECAM3) (Platelet activation dependent granule-external membrane protein) (PADGEM) (CD antigen CD62P)		1.14166	0.397594		2.6618	0.694001	+	1.05507	0.296407		18.6841	18.6019	18.3813	18.6451	18.9959	19.142	19.1193	19.4838	18.3346	19.0718	19.1434	19.1684	19.2976	19.2169	19.0872	19.6562	18.8686	18.5456	19.0089	18.5972	18.2657	18.3252	18.5866	18.4739	18.5801	17.2658	18.7064	29	29	29	48.6	48.6	48.6	90.833	0	323.31	125270000
P16152	CBR1 CBR CRN SDR21C1	Carbonyl reductase [NADPH] 1 (EC 1.1.1.184) (15-hydroxyprostaglandin dehydrogenase [NADP(+)]) (EC 1.1.1.196, EC 1.1.1.197) (20-beta-hydroxysteroid dehydrogenase) (Alcohol dehydrogenase [NAD(P)+] CBR1) (EC 1.1.1.71) (NADPH-dependent carbonyl reductase 1) (Prostaglandin 9-ketoreductase) (PG-9-KR) (Prostaglandin-E(2) 9-reductase) (EC 1.1.1.189) (Short chain dehydrogenase/reductase family 21C member …		0.142393	-0.0664959		0.118863	-0.0600991		0.0137869	0.00639682		16.994	17.0372	17.1414	16.7921	16.4008	16.9965	16.9179	17.3658	16.4485	16.9667	16.3929	16.7879	16.3615	16.9961	16.9606	17.1097	17.0042	17.5723	16.4141	17.2111	17.0402	17.1422	17.3945	17.3247	16.9696	17.1631	16.0332	14	14	12	65.7	65.7	55.2	30.375	0	120.4	18525000
P16157	ANK1 ANK	Ankyrin-1 (ANK-1) (Ankyrin-R) (Erythrocyte ankyrin)		0.893714	-0.803167		0.467185	-0.462282		0.279958	0.340885		15.051	13.9335	14.0129	14.2251	16.6719	14.4979	14.6103	17.0393	14.0357	15.9313	16.3869	15.6123	15.1333	14.6906	14.7282	16.629	13.1622	14.8719	15.9425	17.6222	15.0764	15.1587	15.8062	14.5927	15.335	16.6653	15.1072	32	32	32	26.1	26.1	26.1	206.26	0	163.26	10880000
P16219	ACADS	Short-chain specific acyl-CoA dehydrogenase, mitochondrial (SCAD) (EC 1.3.8.1) (Butyryl-CoA dehydrogenase)		0.0141734	-0.0202545		0.267864	0.230023		0.217444	0.250277		11.8384	13.6109	14.5708	14.8778	14.934	15.3237	15.4699	15.5011	15.7277	15.5927	14.6914	15.583	15.1207	15.3299	14.897	14.0855	13.4583	15.3484	14.3173	14.4294	15.3417	15.0954	15.3546	15.3701	15.1784	12.9074	14.0423	4	4	4	16.3	16.3	16.3	44.297	0	20.603	1743900
P16278	GLB1 ELNR1	Beta-galactosidase (EC 3.2.1.23) (Acid beta-galactosidase) (Lactase) (Elastin receptor 1)		0.332253	0.214846		0.508901	0.284518		0.122422	0.0696726		15.1996	15.4611	15.6045	15.7467	15.9231	15.7671	15.5023	14.2281	15.6766	15.8842	15.9232	15.7619	15.671	15.5836	15.5877	14.5369	15.4948	15.2931	15.2278	13.6495	15.7571	14.6367	15.8313	15.6235	15.6078	15.2876	15.5543	10	10	10	20.7	20.7	20.7	76.074	0	22.313	5942000
P16284	PECAM1	Platelet endothelial cell adhesion molecule (PECAM-1) (EndoCAM) (GPIIA') (PECA1) (CD antigen CD31)		0.871577	0.281867		2.10006	0.458477	+	0.544094	0.17661		17.8905	17.6381	17.2719	17.7753	17.8553	17.6481	18.3316	18.4948	17.4209	18.2284	17.9479	17.8802	18.3509	17.8667	18.1506	18.1439	17.9266	17.4209	18.4105	17.5594	17.3578	17.3671	17.565	17.4487	17.5026	17.0693	17.5094	24	24	24	42.4	42.4	42.4	82.521	0	323.31	68620000
P16401	H1-5 H1F5 HIST1H1B	Histone H1.5 (Histone H1a) (Histone H1b) (Histone H1s-3)		0.118549	-0.262888		1.26756	-1.56603		1.15913	-1.30314		15.938	18.0118	17.7243	16.7165	14.5386	17.9697	18.5673	14.1022	18.1415	16.6787	15.0453	15.375	15.4319	16.4379	15.2819	15.4371	13.1772	17.1165	13.2703	16.6836	17.0091	18.4232	17.958	20.6164	16.618	16.9982	16.4989	5	5	5	19.5	19.5	19.5	22.58	0	85.479	9236100
P16402	H1-3 H1F3 HIST1H1D	Histone H1.3 (Histone H1c) (Histone H1s-2)		0.4404	-1.14769		1.23672	-2.04875		0.395066	-0.901057		14.5177	17.2806	17.4898	12.3704	11.7901	17.7164	17.6953	11.9724	17.419	15.4717	12.3222	15.2551	13.3102	15.6655	15.0385	12.4273	13.4831	17.1686	13.128	13.0203	16.3404	17.4496	18.271	20.2667	14.272	17.9525	17.8805	7	1	1	24.4	7.2	7.2	22.35	0	6.9479	4184200
P16452	EPB42 E42P	Protein 4.2 (P4.2) (Erythrocyte membrane protein band 4.2) (Erythrocyte protein 4.2)		1.7	-1.92464	+	0.947306	-1.16682		0.414835	0.757813		14.7368	12.8637	13.6208	11.9301	17.5188	12.6561	12.7049	16.5051	13.8098	16.2543	17.2813	16.2118	12.5394	14.2114	12.1164	15.3599	14.4841	14.7076	15.1921	18.4287	15.5663	15.3968	15.1715	15.0175	15.2736	17.486	16.1351	7	7	7	12.7	12.7	12.7	77.008	0	52.155	2259400
P16455	MGMT	Methylated-DNA--protein-cysteine methyltransferase (EC 2.1.1.63) (6-O-methylguanine-DNA methyltransferase) (MGMT) (O-6-methylguanine-DNA-alkyltransferase)		0.208954	0.192		0.0914096	0.0695696		0.117617	-0.12243		13.6793	14.6416	15.3789	13.807	14.1561	15.03	15.1864	12.5986	15.7294	14.2567	13.5683	13.8019	14.0933	14.0146	15.213	14.496	14.0609	15.6005	13.4095	14.9679	14.6648	14.1486	13.5979	14.4827	13.8987	14.6049	14.704	4	4	4	31.4	31.4	31.4	21.646	0	35.062	1608500
P16615	ATP2A2 ATP2B	Sarcoplasmic/endoplasmic reticulum calcium ATPase 2 (SERCA2) (SR Ca(2+)-ATPase 2) (EC 7.2.2.10) (Calcium pump 2) (Calcium-transporting ATPase sarcoplasmic reticulum type, slow twitch skeletal muscle isoform) (Endoplasmic reticulum class 1/2 Ca(2+) ATPase)		0.133366	-0.0826569		2.38933	0.457154	+	1.64728	0.539811	+	17.7063	17.5726	16.4359	17.3658	17.1659	16.8907	16.7756	18.1177	16.2172	17.8489	17.6202	17.6989	17.8614	17.7847	17.8294	17.4989	17.5916	17.372	17.972	17.5144	17.0567	17.1226	17.3372	17.204	17.062	16.613	17.1097	35	26	21	37.8	30.2	22.6	114.76	0	178.65	38813000
P16671	CD36 GP3B GP4	Platelet glycoprotein 4 (Fatty acid translocase) (FAT) (Glycoprotein IIIb) (GPIIIB) (Leukocyte differentiation antigen CD36) (PAS IV) (PAS-4) (Platelet collagen receptor) (Platelet glycoprotein IV) (GPIV) (Thrombospondin receptor) (CD antigen CD36)		0.312412	-0.226543		0.410428	0.242465		0.787594	0.469008		17.7876	19.1663	17.7338	18.885	19.5346	18.3566	19.7591	19.2336	18.0474	19.1512	19.476	18.9521	18.6293	19.5668	19.5452	20.0733	19.2557	18.0754	19.6325	18.2923	18.6394	18.6077	18.9731	19.3772	19.7885	18.1578	19.0743	13	13	13	28.2	28.2	28.2	53.053	0	301.02	66224000
P16885	PLCG2	1-phosphatidylinositol 4,5-bisphosphate phosphodiesterase gamma-2 (EC 3.1.4.11) (Phosphoinositide phospholipase C-gamma-2) (Phospholipase C-IV) (PLC-IV) (Phospholipase C-gamma-2) (PLC-gamma-2)		0.903059	-0.521716		0.0434997	0.0482969		0.99435	0.570013		15.1487	15.705	14.6761	14.8984	14.1719	14.9841	14.1673	14.4873	15.0054	15.4359	15.0696	15.5335	15.7413	15.4888	13.2772	16.1316	16.088	15.6083	16.267	15.9336	15.5143	15.4631	13.6156	14.9017	15.2838	14.7454	16.2149	14	14	14	14.2	14.2	14.2	147.87	0	101.09	6149500
P16930	FAH	Fumarylacetoacetase (FAA) (EC 3.7.1.2) (Beta-diketonase) (Fumarylacetoacetate hydrolase)		0.0517873	0.0374499		0.545482	0.222966		0.437819	0.185516		16.1663	16.3088	15.6778	15.5925	15.73	15.2785	15.894	16.6934	14.864	16.0829	15.941	16.3045	15.9855	15.6742	16.0438	16.2282	16.0337	15.5811	17.0378	15.5823	15.548	15.4048	15.8314	15.4013	15.982	15.1106	15.9701	9	9	9	30.3	30.3	30.3	46.374	0	41.258	7704900
P16949	STMN1 C1orf215 LAP18 OP18	Stathmin (Leukemia-associated phosphoprotein p18) (Metablastin) (Oncoprotein 18) (Op18) (Phosphoprotein p19) (pp19) (Prosolin) (Protein Pr22) (pp17)		1.56384	-1.26961	+	2.67157	-2.00225	+	0.520704	-0.732643		15.4148	14.9994	15.5148	16.3309	14.7302	15.5029	13.8145	11.4528	15.0484	12.6627	14.5414	13.5516	12.269	12.1249	14.2466	14.6708	16.0095	16.1383	14.4653	16.2811	16.2663	15.581	15.9294	16.2441	16.1103	16.7422	16.6154	3	3	2	22.8	22.8	16.8	17.302	0	21.673	2276200
P17026	ZNF22 KOX15 KROX26	Zinc finger protein 22 (Zinc finger protein KOX15) (Zinc finger protein Krox-26)		0.597069	-0.73781		0.0351445	-0.0275068		0.603573	0.710303		13.4486	15.3691	15.1213	13.8321	10.7831	15.3517	13.0818	11.3275	15.0123	13.8717	14.5036	14.9105	14.3597	14.5721	14.1899	14.7142	14.9306	13.6678	13.9538	15.2222	13.4273	15.5247	14.1727	13.6778	14.4358	14.5852	14.9683	3	3	3	17.9	17.9	17.9	25.915	0	71.709	1453500
P17050	NAGA	Alpha-N-acetylgalactosaminidase (EC 3.2.1.49) (Alpha-galactosidase B)		0.225144	0.359809		0.116066	0.184972		0.105868	-0.174837		15.0244	16.5459	11.9616	15.048	13.3791	14.6215	16.26	13.5348	14.9308	16.761	14.0342	14.3703	15.669	13.8381	14.1618	13.0427	14.8325	13.023	14.4039	14.0245	11.6966	15.0596	14.0698	16.8233	14.1374	14.6407	13.2121	4	4	4	12.2	12.2	12.2	46.564	0	7.135	1878300
P17066	HSPA6 HSP70B'	Heat shock 70 kDa protein 6 (Heat shock 70 kDa protein B') (Heat shock protein family A member 6)		0.0781559	-0.0237257		0.596743	-0.193519		0.518926	-0.169794		20.3147	20.1684	20.1718	20.4117	20.3677	20.4419	20.3473	20.7666	19.9464	20.6516	20.341	20.2187	20.2773	20.4281	20.4333	19.677	19.2978	20.0837	19.8489	20.6359	20.3974	20.4464	20.5834	20.0692	20.3468	20.4897	20.3324	11	2	2	15.9	3	3	71.027	0	17.555	42179000
P17174	GOT1	Aspartate aminotransferase, cytoplasmic (cAspAT) (EC 2.6.1.1) (EC 2.6.1.3) (Cysteine aminotransferase, cytoplasmic) (Cysteine transaminase, cytoplasmic) (cCAT) (Glutamate oxaloacetate transaminase 1) (Transaminase A)		0.183198	-0.125512		0.154678	-0.0775047		0.0679522	0.0480073		14.7746	15.1893	14.7207	13.4621	15.5339	14.4821	15.3602	15.5814	15.4709	14.5358	14.8246	14.7947	15.25	14.9886	14.6401	15.4106	15.6433	14.9194	15.5679	15.8535	15.0085	15.044	14.2004	14.8536	14.8891	15.0109	15.277	9	9	9	32.4	32.4	32.4	46.247	0	23.052	4323000
P17213	BPI	Bactericidal permeability-increasing protein (BPI) (CAP 57)		0.618837	-1.32502		0.0181096	0.0599116		0.723802	1.38493		12.6782	13.1417	10.9527	10.8694	17.5492	12.4327	13.56	13.9395	12.3652	15.1896	16.1616	16.5348	16.234	13.0625	14.0804	9.43579	15.9706	13.2838	14.4407	13.3018	17.1808	12.5348	11.7848	12.6349	12.102	16.3077	19.1265	9	9	9	34.3	34.3	34.3	53.899	0	46.577	4035000
P17252	PRKCA PKCA PRKACA	Protein kinase C alpha type (PKC-A) (PKC-alpha) (EC 2.7.11.13)		0.121417	-0.206191		0.887156	0.803288		1.27932	1.00948		16.5649	17.2248	15.214	15.6086	15.753	16.883	12.9085	17.2688	16.1434	16.9382	17.0178	16.5885	17.3157	17.597	17.572	16.7749	15.9333	16.917	16.9681	17.2543	16.209	16.3782	12.4986	16.2507	16.8848	16.4461	16.5348	20	9	9	36.3	18.3	18.3	76.749	0	27.616	5968100
P17301	ITGA2 CD49B	Integrin alpha-2 (CD49 antigen-like family member B) (Collagen receptor) (Platelet membrane glycoprotein Ia) (GPIa) (VLA-2 subunit alpha) (CD antigen CD49b)		0.31808	-0.230554		0.217169	0.161904		1.03446	0.392458		17.1533	17.0454	16.0267	17.3606	15.9821	16.6859	16.9701	17.1513	16.5548	17.9625	17.2613	16.4692	17.466	17.4196	16.9365	17.1445	16.883	16.9196	18.337	17.2334	16.7117	17.0267	17.0938	17.2499	17.5311	15.3159	16.5057	26	26	26	32.9	32.9	32.9	129.29	0	275.58	28298000
P17480	UBTF UBF UBF1	Nucleolar transcription factor 1 (Autoantigen NOR-90) (Upstream-binding factor 1) (UBF-1)		1.52078	-1.05361	+	1.68772	-0.714396	+	0.306799	0.339211		13.8518	15.0835	14.6894	13.7834	12.9502	15.0235	13.19	11.3167	15.0541	14.392	13.2137	13.1453	14.06	13.9434	14.6061	14.5114	14.7451	15.3783	14.2058	15.4888	14.9847	15.6413	14.809	14.7783	14.8139	14.8274	14.8757	5	5	5	8.6	8.6	8.6	89.405	0	25.967	2433400
P17568	NDUFB7	NADH dehydrogenase [ubiquinone] 1 beta subcomplex subunit 7 (Cell adhesion protein SQM1) (Complex I-B18) (CI-B18) (NADH-ubiquinone oxidoreductase B18 subunit)		0.615698	-0.434014		2.70398	0.348532	+	1.369	0.782546	+	15.0103	14.9693	14.371	14.7907	11.6358	14.9623	14.1529	14.0332	14.0597	15.1599	15.1019	14.7118	14.8828	14.7835	15.1738	15.0081	14.96	15.2461	14.847	14.7324	14.7913	15.0054	14.4252	14.4583	14.6554	14.3495	14.6267	3	3	3	20.4	20.4	20.4	16.402	0	5.1659	1449400
P17612	PRKACA PKACA	cAMP-dependent protein kinase catalytic subunit alpha (PKA C-alpha) (EC 2.7.11.11)		1.25495	-0.622489		0.112432	-0.107816		0.660137	0.514673		14.3931	14.5819	13.7318	12.9319	13.3941	14.2429	13.6692	15.3169	13.4416	13.0493	14.0221	13.5741	13.9337	14.4132	14.5924	15.9794	15.5818	15.1896	15.3015	15.2281	14.1518	13.8705	14.0043	14.8338	14.786	14.2453	14.8846	11	4	4	29.6	12.3	12.3	40.589	0	27.837	2172300
P17655	CAPN2 CANPL2	Calpain-2 catalytic subunit (EC 3.4.22.53) (Calcium-activated neutral proteinase 2) (CANP 2) (Calpain M-type) (Calpain large polypeptide L2) (Calpain-2 large subunit) (Millimolar-calpain) (M-calpain)		0.907271	-0.33402		0.532489	-0.161814		0.41241	0.172206		17.0385	17.0622	17.1989	16.2471	16.8198	16.9096	16.335	15.6054	16.6892	16.6928	17.3512	17.0283	16.8298	16.5501	16.4146	16.7074	16.8873	16.9941	16.6374	17.2509	17.3874	17.1168	16.3416	16.7179	17.1358	17.0394	17.2848	16	16	16	32	32	32	79.994	0	172.48	23352000
P17812	CTPS1 CTPS	CTP synthase 1 (EC 6.3.4.2) (CTP synthetase 1) (UTP--ammonia ligase 1)		0.297826	-0.145635		1.18027	0.307643		1.61633	0.453278	+	14.7295	14.735	14.9197	13.9135	14.0947	14.8666	15.6333	14.7176	14.8343	15.3565	15.419	14.663	15.3097	15.0374	15.1928	15.0945	15.0947	15.3561	15.0187	15.3502	15.0741	13.969	14.5519	14.8174	15.1901	14.8814	14.902	6	6	5	12.2	12.2	10.2	66.69	0	17.407	2288900
P17844	DDX5 G17P1 HELR HLR1	Probable ATP-dependent RNA helicase DDX5 (EC 3.6.4.13) (DEAD box protein 5) (RNA helicase p68)		0.667722	-0.685855		1.26764	-0.861563		0.11289	-0.175708		16.5637	16.5203	16.9579	14.6906	16.5849	13.2896	16.6253	13.4535	16.1235	15.65	14.0838	13.6434	15.6133	15.7268	15.7676	15.3637	16.3257	17.0535	14.7487	16.544	17.0578	16.403	15.858	16.732	16.6749	16.4099	16.5536	20	13	13	34.7	23.8	23.8	69.147	0	91.365	7647200
P17858	PFKL	ATP-dependent 6-phosphofructokinase, liver type (ATP-PFK) (PFK-L) (EC 2.7.1.11) (6-phosphofructokinase type B) (Phosphofructo-1-kinase isozyme B) (PFK-B) (Phosphohexokinase)		1.29189	-0.17027		0.33488	0.0420206		1.72727	0.21229	+	16.7734	16.9892	16.8769	16.5608	16.5045	16.8467	16.55	16.3535	16.8332	16.81	16.783	16.8888	17.0067	16.7951	16.8951	16.9835	17.1533	16.8832	16.9747	17.1087	16.8724	16.9154	16.829	16.7297	16.79	16.7669	16.8337	19	17	16	36.4	32.8	31.7	85.018	0	177.45	33266000
P17931	LGALS3 MAC2	Galectin-3 (Gal-3) (35 kDa lectin) (Carbohydrate-binding protein 35) (CBP 35) (Galactose-specific lectin 3) (Galactoside-binding protein) (GALBP) (IgE-binding protein) (L-31) (Laminin-binding protein) (Lectin L-29) (Mac-2 antigen)		1.03918	-0.534708		0.492249	-0.25509		0.410026	0.279618		16.5015	15.7051	16.348	15.1398	16.2763	15.9462	15.2079	14.2251	15.0329	15.5145	16.7709	15.3843	15.8025	15.224	15.4326	15.9554	16.7749	16.0401	15.1806	16.1896	16.6214	15.8911	15.7707	16.0087	16.3776	16.4486	16.7067	4	4	4	17.2	17.2	17.2	26.152	0	25.702	5442900
P17980	PSMC3 TBP1	26S proteasome regulatory subunit 6A (26S proteasome AAA-ATPase subunit RPT5) (Proteasome 26S subunit ATPase 3) (Proteasome subunit P50) (Tat-binding protein 1) (TBP-1)		0.796024	-0.440475		0.340735	-0.138363		0.503739	0.302112		15.1279	14.5753	15.2757	13.7963	14.3371	15.0056	14.9734	13.1024	15.6446	15.2581	15.1628	15.383	15.0557	15.0308	14.8417	14.3169	15.0425	14.4658	14.2754	15.6359	15.2406	14.9454	14.6631	15.1163	15.163	15.4018	15.3611	12	12	12	39.4	39.4	39.4	49.203	0	50.693	4089300
P17987	TCP1 CCT1 CCTA	T-complex protein 1 subunit alpha (TCP-1-alpha) (CCT-alpha) (Chaperonin containing T-complex polypeptide 1 subunit 1)		0.811668	-0.195027		0.711922	-0.175156		0.0480359	0.0198708		17.1408	16.8907	17.0174	16.5083	16.5174	16.9833	17.2412	17.4882	17.0693	16.6789	16.8267	16.9972	16.7733	17.0218	16.7326	17.6754	17.0722	17.2572	17.3039	17.6001	17.2785	16.9451	16.7993	17.1175	17.1157	17.1769	17.2749	25	25	25	56.1	56.1	56.1	60.343	0	192.64	41451000
P18031	PTPN1 PTP1B	Tyrosine-protein phosphatase non-receptor type 1 (EC 3.1.3.48) (Protein-tyrosine phosphatase 1B) (PTP-1B)		0.00359947	-0.00143613		1.21555	0.240354		1.39808	0.24179	+	16.4774	16.5253	16.2434	15.9662	16.0702	16.5605	16.2665	16.827	16.211	16.6274	16.4417	16.4695	16.5971	16.3905	16.6053	16.9677	16.7511	16.4732	17.0202	16.5706	16.3808	16.1535	16.2639	15.994	16.4519	16.089	16.2365	14	14	14	46.2	46.2	46.2	49.966	0	105.3	10823000
P18054	ALOX12 12LO LOG12	Polyunsaturated fatty acid lipoxygenase ALOX12 (EC 1.13.11.-) (Arachidonate (12S)-lipoxygenase) (12S-LOX) (12S-lipoxygenase) (EC 1.13.11.31) (Arachidonate (15S)-lipoxygenase) (EC 1.13.11.33) (Linoleate (13S)-lipoxygenase) (Lipoxin synthase 12-LO) (EC 3.3.2.-) (Platelet-type lipoxygenase 12)		0.304974	0.176546		0.905396	0.380714		0.37053	0.204168		17.5308	17.4378	16.7508	17.8573	17.5187	17.2955	17.8825	18.7122	17.0027	18.2301	17.5485	17.5489	18.2599	18.0476	18.1153	18.0027	17.1966	16.8762	18.5028	16.8932	16.9865	17.2757	17.7225	17.1335	17.6278	17.0555	17.2019	30	30	30	54.8	54.8	54.8	75.693	0	204.79	70669000
P18084	ITGB5	Integrin beta-5		0.105644	-0.140617		0.198121	-0.11097		0.0205747	0.0296473		16.5555	16.0421	17.2267	16.5899	17.0319	16.7593	16.5671	17.9177	12.841	16.1299	17.2039	16.6261	16.5448	15.9318	16.635	15.9034	16.9174	15.9056	17.3208	15.6463	16.6375	16.6966	16.256	16.2355	16.4996	17.091	16.4134	4	4	4	6.3	6.3	6.3	88.053	0	12.626	3895700
P18085	ARF4 ARF2	ADP-ribosylation factor 4		1.51231	0.463006	+	0.518705	0.229106		0.743417	-0.2339		16.7875	16.6944	16.6903	17.0077	16.5299	17.1201	17.431	16.5118	16.7638	16.9669	16.4827	16.8037	16.991	16.8955	16.9688	16.1322	16.1333	16.0572	16.7918	15.5988	15.9661	16.4823	17.2679	16.0215	16.4496	16.1182	16.6733	10	6	6	64.4	35.6	35.6	20.511	0	27.672	10493000
P18124	RPL7	Large ribosomal subunit protein uL30 (60S ribosomal protein L7)		0.708497	-0.643261		1.16875	-0.71612		0.0554211	-0.0728582		16.3387	17.0396	17.369	16.7616	16.0606	17.4771	16.5719	13.6176	17.4516	16.8155	15.9077	15.6272	15.4391	16.298	16.6731	16.9178	16.3655	17.9882	15.4812	17.4801	17.5993	17.7422	17.3101	18.1889	16.699	17.104	16.8723	7	7	7	26.2	26.2	26.2	29.225	0	29.665	10083000
P18206	VCL	Vinculin (Metavinculin) (MV)		1.54634	0.323745	+	1.23752	0.3095		0.0345499	-0.0142454		21.0986	20.9585	20.8178	21.4256	21.3985	21.0866	21.5709	21.3887	20.8759	21.4538	21.0169	21.2967	21.4177	21.4551	21.441	21.1606	20.7131	20.5381	21.2867	20.7783	20.5387	20.6013	21.3878	20.6178	20.9031	20.8314	20.7624	81	81	81	68.7	68.7	68.7	123.8	0	323.31	1153100000
P18433	PTPRA PTPA PTPRL2	Receptor-type tyrosine-protein phosphatase alpha (Protein-tyrosine phosphatase alpha) (R-PTP-alpha) (EC 3.1.3.48)		1.12121	-0.932222		0.0417883	0.0386799		1.19803	0.970902		13.9948	15.537	14.0588	14.6319	11.8993	12.6019	15.3608	15.6266	14.1611	15.9915	14.0178	14.8849	15.9217	14.5697	15.0266	15.916	15.4588	14.8234	15.7988	15.8707	15.3122	14.7623	16.2598	14.0789	14.7966	14.568	14.8149	5	5	5	9.2	9.2	9.2	90.718	0	5.8957	1704500
P18621	RPL17	Large ribosomal subunit protein uL22 (60S ribosomal protein L17) (60S ribosomal protein L23) (PD-1)		0.982524	-0.615304		0.940764	-0.412815		0.24384	0.20249		16.5104	16.7619	16.4678	16.5789	15.9455	16.8925	15.5468	13.9219	16.436	16.0279	16.5424	15.941	15.8134	16.0345	16.1932	16.5236	16.3323	17.4758	15.5678	17.0478	16.882	17.352	16.9022	17.3076	16.3804	16.5354	16.6241	7	7	7	42.4	42.4	42.4	21.397	0	42.83	10854000
P18669	PGAM1 PGAMA CDABP0006	Phosphoglycerate mutase 1 (EC 5.4.2.11) (EC 5.4.2.4) (BPG-dependent PGAM 1) (Phosphoglycerate mutase isozyme B) (PGAM-B)		0.649958	-0.136305		0.122816	-0.0363178		0.371298	0.0999868		19.0609	19.09	19.0909	18.9073	19.1277	19.0661	18.8471	18.3582	19.1289	18.8087	19.2938	19.1096	19.1182	18.8268	18.7304	18.9236	19.5728	19.193	19.0369	19.0842	19.3366	19.0554	18.6586	19.0963	19.031	19.3368	19.2678	16	16	16	60.6	60.6	60.6	28.804	0	323.31	120120000
P18754	RCC1 CHC1	Regulator of chromosome condensation (Cell cycle regulatory protein) (Chromosome condensation protein 1)		0.629473	-0.247142		0.968078	-0.295847		0.0850282	-0.048705		15.6869	15.9592	16.0668	15.6754	14.9183	16.2092	14.7195	15.5614	15.7532	15.4123	15.5298	15.6029	15.3096	15.1679	15.7385	15.0282	16.1816	16.1409	15.0193	15.994	15.9072	16.1142	15.8021	15.8341	16.0051	16.0818	16.0165	9	9	9	31.1	31.1	31.1	44.969	0	60.515	5259900
P18859	ATP5PF ATP5A ATP5J ATPM	ATP synthase-coupling factor 6, mitochondrial (ATPase subunit F6) (ATP synthase peripheral stalk subunit F6)		0.508185	-0.478443		0.635461	-0.466587		0.00736313	0.0118567		15.5168	15.346	16.147	15.1906	11.9961	16.2555	16.2087	14.9436	15.1063	14.4012	12.7263	15.5003	15.6305	15.3895	15.7861	16.0896	15.5997	15.694	16.1231	15.708	15.0838	16.1984	16.2173	15.2202	15.2404	15.6478	15.5776	3	3	3	39.8	39.8	39.8	12.587	0	17.296	2239100
P19086	GNAZ	Guanine nucleotide-binding protein G(z) subunit alpha (G(x) alpha chain) (Gz-alpha)		0.790748	0.269141		1.25748	0.439573		0.348977	0.170432		16.4956	16.1575	15.8539	16.48	16.314	16.4898	16.8423	16.8266	15.643	17.0254	16.574	16.8594	16.8035	16.9291	16.9017	15.8291	15.9535	15.761	15.9544	16.1099	15.8546	16.0407	16.8955	15.8218	16.2663	15.5608	16.1765	12	11	11	43.7	41.4	41.4	40.923	0	106.71	12092000
P19105	MYL12A MLCB MRLC3 RLC	Myosin regulatory light chain 12A (Epididymis secretory protein Li 24) (HEL-S-24) (MLC-2B) (Myosin RLC) (Myosin regulatory light chain 2, nonsarcomeric) (Myosin regulatory light chain MRLC3)		0.0997993	0.0344594		0.626115	-0.158207		0.729756	-0.192666		20.4186	20.1341	20.4046	20.9282	20.681	20.4702	20.951	20.8979	20.3007	20.4567	19.9958	20.2164	20.3968	20.7141	20.5995	20.8367	20.1198	20.1164	20.9715	20.5047	20.1518	20.4526	20.894	20.3668	20.479	20.5145	20.5412	12	12	1	80.7	80.7	17.5	19.794	0	323.31	232230000
P19338	NCL	Nucleolin (Protein C23)		0.621334	-0.202125		1.70145	-0.429851	+	0.547904	-0.227727		17.3858	17.7397	17.7014	17.4016	17.214	17.679	17.6211	16.6691	18.2528	17.2116	17.1682	16.7616	16.7871	17.0522	17.415	17.5257	17.5122	18.1813	17.5263	17.7949	17.7817	17.9781	17.2808	17.8641	17.4901	18.0073	17.7603	20	20	20	28	28	28	76.613	0	227.83	31836000
P19367	HK1	Hexokinase-1 (EC 2.7.1.1) (Brain form hexokinase) (Hexokinase type I) (HK I) (Hexokinase-A)		0.525169	0.103407		0.506778	0.104319		0.00318969	0.000911501		17.3307	17.5703	17.0364	17.4952	17.4791	17.5451	17.4502	17.7398	17.6203	17.6868	17.1922	17.3904	17.5397	17.6608	17.4437	17.8152	17.2962	17.2505	17.6309	17.4476	17.0327	17.3442	17.7173	17.2504	17.3698	17.3185	17.2252	30	30	27	40.7	40.7	37.5	102.48	0	232.06	58750000
P19388	POLR2E	DNA-directed RNA polymerases I, II, and III subunit RPABC1 (RNA polymerases I, II, and III subunit ABC1) (DNA-directed RNA polymerase II 23 kDa polypeptide) (DNA-directed RNA polymerase II subunit E) (RPB5 homolog) (XAP4)		0.0852357	0.120687		0.182168	-0.214215		0.285413	-0.334902		14.7214	14.263	15.653	14.5155	15.4959	14.7327	14.9246	12.048	12.8642	14.541	14.9619	14.5923	12.0259	14.343	14.7399	14.1896	12.9194	13.8912	12.5192	13.9595	14.7569	14.9799	14.5692	14.762	12.5093	15.4457	14.6306	1	1	1	6.7	6.7	6.7	24.551	0.0017361	2.7396	684090
P19404	NDUFV2	NADH dehydrogenase [ubiquinone] flavoprotein 2, mitochondrial (NDUFV2) (EC 7.1.1.2) (NADH-ubiquinone oxidoreductase 24 kDa subunit)		0.0508667	-0.0601347		0.442069	-0.343922		0.273552	-0.283787		15.6776	14.6785	16.3407	16.2005	14.6349	16.4735	16.8763	13.6789	15.8392	16.2776	15.4113	14.8276	15.6575	14.3646	16.1916	13.9496	15.1083	16.0578	13.9239	15.7933	16.0151	15.6293	16.5015	15.5408	15.6394	16.2447	15.6532	4	4	4	25.3	25.3	25.3	27.391	0	7.5953	2373700
P19474	TRIM21 RNF81 RO52 SSA1	E3 ubiquitin-protein ligase TRIM21 (EC 2.3.2.27) (52 kDa Ro protein) (52 kDa ribonucleoprotein autoantigen Ro/SS-A) (RING finger protein 81) (Ro(SS-A)) (Sjoegren syndrome type A antigen) (SS-A) (Tripartite motif-containing protein 21)		0.840859	-0.436777		1.64778	-0.965771	+	0.555789	-0.528993		14.5373	14.1801	14.6782	14.7063	14.729	14.4188	14.0478	12.2355	15.1583	14.6855	14.8354	14.6503	12.2936	12.7449	14.4963	13.3308	12.1362	14.7574	14.6613	14.5799	14.7279	14.6998	14.6354	14.6195	14.9773	14.713	15.0083	3	3	3	6.9	6.9	6.9	54.169	0	7.1567	1045500
P19623	SRM SPS1 SRML1	Spermidine synthase (SPDSY) (EC 2.5.1.16) (Putrescine aminopropyltransferase)		1.55403	-0.902661	+	0.00993976	-0.00891092		1.23977	0.893751		13.2192	14.0188	14.531	12.1545	12.3732	13.1352	13.9429	11.5657	14.2062	12.7459	14.1044	13.639	14.3151	14.1642	13.2505	15.0946	14.7238	15.153	14.6094	13.69	13.8127	14.3192	13.7213	13.8582	14.0215	14.2305	15.0079	3	3	3	14.9	14.9	14.9	33.824	0	5.1252	872600
P19634	SLC9A1 APNH1 NHE1	Sodium/hydrogen exchanger 1 (APNH) (Na(+)/H(+) antiporter, amiloride-sensitive) (Na(+)/H(+) exchanger 1) (NHE-1) (Solute carrier family 9 member 1)		0.111824	-0.104651		2.23149	1.2683	+	2.61068	1.37295	+	12.9342	13.3899	12.9324	12.9666	12.2693	13.5187	12.9799	13.8879	11.4506	14.6199	12.8861	13.3216	15.1351	14.7511	14.8142	15.4138	13.3261	14.418	14.845	13.0851	13.0937	12.6502	12.9145	13.0668	13.2702	11.9868	12.3591	3	3	3	3.2	3.2	3.2	90.762	0	8.9756	874500
P19652	ORM2 AGP2	Alpha-1-acid glycoprotein 2 (AGP 2) (Orosomucoid-2) (OMD 2)		0.453146	0.781117		0.548676	0.77769		0.00121129	-0.00342687		11.4841	11.79	14.5536	18.2269	11.0665	12.1963	12.4152	12.0098	12.0546	9.36251	11.016	15.1073	14.4175	12.5954	12.0209	14.449	13.8048	12.9927	14.2377	11.0783	11.4918	13.1124	12.1975	11.9627	11.5061	11.5196	11.661	4	2	2	17.9	9.5	9.5	23.602	0	22.42	1577000
P19823	ITIH2 IGHEP2	Inter-alpha-trypsin inhibitor heavy chain H2 (ITI heavy chain H2) (ITI-HC2) (Inter-alpha-inhibitor heavy chain 2) (Inter-alpha-trypsin inhibitor complex component II) (Serum-derived hyaluronan-associated protein) (SHAP)		0.288118	-0.567988		0.414581	-0.584602		0.00796309	-0.0166135		13.4071	15.8562	14.1924	17.5664	11.5549	13.2626	15.0593	13.4576	11.7933	13.3443	13.9123	13.9532	12.6884	13.7124	13.6062	14.123	14.3735	16.2869	14.3083	14.1264	15.8455	13.1244	13.5058	17.7353	16.38	13.5833	12.6527	14	10	10	18.4	13.6	13.6	106.46	0	58.933	3759400
P19827	ITIH1 IGHEP1	Inter-alpha-trypsin inhibitor heavy chain H1 (ITI heavy chain H1) (ITI-HC1) (Inter-alpha-inhibitor heavy chain 1) (Inter-alpha-trypsin inhibitor complex component III) (Serum-derived hyaluronan-associated protein) (SHAP)		0.165847	0.335398		0.30141	-0.426247		0.531634	-0.761646		13.3202	13.6192	14.0781	16.6765	13.8492	13.2844	11.0041	16.4934	11.9485	12.0827	14.6603	11.5546	12.9154	13.8263	12.4022	12.5208	13.5109	13.9456	12.2707	13.69	13.6555	13.9148	13.1875	15.9821	15.1954	12.6312	10.7278	6	6	4	8.3	8.3	5.9	101.39	0	32.788	2331500
P19838	NFKB1	Nuclear factor NF-kappa-B p105 subunit (DNA-binding factor KBF1) (EBP-1) (Nuclear factor of kappa light polypeptide gene enhancer in B-cells 1) [Cleaved into: Nuclear factor NF-kappa-B p50 subunit]		0.813157	-0.654352		0.64981	-0.325746		0.305092	0.328606		15.0245	15.6314	15.7352	15.2085	13.3763	15.4676	14.8361	12.1559	15.9072	14.7638	14.2893	14.7601	14.5155	15.1594	15.1235	15.4937	15.8347	16.3602	15.0314	15.7011	16.0164	15.7333	14.8585	15.7807	15.2758	15.1437	15.691	11	11	11	16.9	16.9	16.9	105.35	0	52.637	5339600
P19878	NCF2 NOXA2 P67PHOX	Neutrophil cytosol factor 2 (NCF-2) (67 kDa neutrophil oxidase factor) (NADPH oxidase activator 2) (Neutrophil NADPH oxidase factor 2) (p67-phox)		0.0750548	-0.0724381		0.0241364	-0.0199437		0.0492211	0.0524945		16.8855	15.9394	16.219	16.4819	16.1753	16.1886	15.5344	13.6559	15.5522	15.2803	17.0663	15.6349	16.1291	15.2949	15.7975	15.3057	16.9463	15.6495	15.1615	15.5231	16.6119	15.8046	15.1677	16.2988	16.0701	16.3179	16.3283	15	15	15	33.8	33.8	33.8	59.761	0	98.361	12412000
P19971	TYMP ECGF1	Thymidine phosphorylase (TP) (EC 2.4.2.4) (Gliostatin) (Platelet-derived endothelial cell growth factor) (PD-ECGF) (TdRPase)		0.0998839	0.044718		0.456903	0.119473		0.172032	0.0747545		17.9363	17.153	17.4164	17.9338	16.5895	16.9741	17.5686	17.1437	17.1714	17.2335	17.305	17.0182	17.6176	17.2869	17.2163	17.8614	17.2863	17.7345	16.9335	17.0385	17.4663	16.993	17.6342	17.1736	17.4353	17.4485	17.3616	21	21	21	56.8	56.8	56.8	49.955	0	164.64	29261000
P20020	ATP2B1 PMCA1	Plasma membrane calcium-transporting ATPase 1 (EC 7.2.2.10) (Plasma membrane calcium ATPase isoform 1) (PMCA1) (Plasma membrane calcium pump isoform 1)		1.45533	-0.903267	+	0.231457	0.106523		1.73053	1.00979	+	16.2018	16.1215	14.0742	15.0715	15.0947	16.7146	13.175	15.2565	15.0773	16.2071	16.4797	15.961	16.1126	15.949	15.8954	16.8471	16.6718	15.7518	16.5205	16.4029	16.0332	16.1133	16.7465	15.6079	16.132	15.3414	16.0189	4	4	2	5.5	5.5	2.6	134.68	0	13.255	3013800
P20036	HLA-DPA1 HLA-DP1A HLASB	HLA class II histocompatibility antigen, DP alpha 1 chain (DP(W3)) (DP(W4)) (HLA-SB alpha chain) (MHC class II DP3-alpha) (MHC class II DPA1)		0.355418	-0.451277		1.56252	-0.943899	+	0.368697	-0.492622		16.0073	15.5365	16.2725	13.5967	11.9347	14.7339	12.4408	13.3912	15.0897	12.284	13.0998	13.9854	15.3294	13.486	14.1509	14.3498	14.711	13.1733	13.9913	14.3693	15.3809	15.2535	13.6068	15.0712	14.6883	14.8548	15.8488	3	3	3	17.7	17.7	17.7	29.38	0	29.478	2359300
P20042	EIF2S2 EIF2B	Eukaryotic translation initiation factor 2 subunit 2 (Eukaryotic translation initiation factor 2 subunit beta) (eIF2-beta)		0.671763	-0.230087		0.0970694	-0.048655		0.413184	0.181432		15.7919	16.0148	15.9952	15.3457	15.5153	16.156	15.6222	14.8505	15.936	16.0381	15.0004	16.0241	15.3828	15.945	16.4816	16.3177	15.7545	15.9163	15.5096	16.1445	16.1372	15.7907	15.2587	16.0116	16.2795	16.0169	16.1496	8	8	8	33.3	33.3	33.3	38.388	0	40.252	6340800
P20073	ANXA7 ANX7 SNX OK/SW-cl.95	Annexin A7 (Annexin VII) (Annexin-7) (Synexin)		1.66954	0.207905	+	0.109719	0.0309537		1.00746	-0.176951		17.5659	17.3701	17.6068	17.7731	17.8551	17.4799	17.6162	17.5059	17.738	17.603	17.6323	17.6709	17.6674	17.4635	17.5703	17.0112	17.1893	17.1105	17.0815	17.3803	17.226	17.5055	17.5692	17.3347	17.3035	17.6771	17.562	19	19	18	35.2	35.2	33.4	52.739	0	192.71	39255000
P20160	AZU1	Azurocidin (Cationic antimicrobial protein CAP37) (Heparin-binding protein) (HBP) (hHBP)		0.507525	-0.424331		0.0257893	0.0318682		0.521165	0.456199		17.6004	17.1044	17.1304	17.6362	19.3825	17.4033	16.3674	16.7507	17.6211	17.5171	19.2901	18.7165	18.4819	17.2067	17.4601	16.0597	18.4233	17.9467	17.6698	16.8089	18.8123	17.2503	17.6345	17.2816	17.2493	18.834	19.2747	7	7	7	39.8	39.8	39.8	26.885	0	121.11	30982000
P20290	BTF3 NACB OK/SW-cl.8	Transcription factor BTF3 (Nascent polypeptide-associated complex subunit beta) (NAC-beta) (RNA polymerase B transcription factor 3)		2.5095	-1.45841	+	1.39283	-1.20412	+	0.181371	0.254289		12.5368	15.0365	12.5669	11.991	12.9886	14.1443	13.72	13.267	14.0115	13.6544	12.1098	12.5403	11.9721	14.2406	13.9317	15.3296	12.8177	15.955	14.0264	15.8453	14.6284	15.4779	14.1873	15.974	15.2022	14.1689	13.8777	1	1	1	9.2	9.2	9.2	22.168	0	17.011	688270
P20292	ALOX5AP FLAP	Arachidonate 5-lipoxygenase-activating protein (FLAP) (MK-886-binding protein)		0.0956298	-0.214492		0.957458	-0.995462		0.402865	-0.78097		14.6196	8.96798	15.5731	16.2087	16.416	15.0405	14.931	14.0675	16.2752	12.5605	15.7505	15.7778	13.3209	12.823	11.8684	14.8915	14.4377	13.6406	14.1446	14.1452	12.6252	15.8791	15.5908	15.6774	15.1485	15.8096	15.0095	2	2	2	10.6	10.6	10.6	18.157	0.0066138	1.9713	1242800
P20336	RAB3A	Ras-related protein Rab-3A		0.547484	-0.166272		0.442015	-0.258322		0.119884	-0.0920506		15.6928	15.0317	15.655	15.1414	16.0368	15.3708	15.4143	14.7332	15.2772	13.5888	16.2471	15.8263	15.6627	15.0358	15.488	14.7616	15.884	15.0305	14.9963	15.4743	15.6502	15.5977	15.8054	15.5788	15.5108	15.6559	15.5803	1	1	1	6.8	6.8	6.8	24.984	0	35.517	1706700
P20338	RAB4A RAB4	Ras-related protein Rab-4A (EC 3.6.5.2)		0.470146	-0.32946		0.506981	0.27143		1.13552	0.60089		14.3327	14.3814	14.6021	13.6281	13.9376	14.4212	14.0825	14.8364	12.13	14.6275	14.1288	14.6613	14.933	14.456	14.2908	15.4172	15.2684	13.9771	15.3805	14.5229	14.0276	13.6771	14.2603	13.7417	14.587	13.9517	15.1683	3	2	2	18.3	11.9	11.9	24.389	0	7.7775	1338100
P20339	RAB5A RAB5	Ras-related protein Rab-5A (EC 3.6.5.2)		0.409469	-0.404732		1.28713	0.4627		1.11769	0.867433		15.5486	15.2914	14.6684	14.0809	12.5712	12.0207	15.2458	14.9188	15.4303	15.3756	15.2575	15.044	16.042	15.8166	15.1665	15.2209	15.2717	14.3882	15.5812	14.3542	15.0752	15.066	14.5683	14.6342	14.8792	14.0627	15.1978	5	2	2	30.2	15.3	15.3	23.658	0	15.245	1966000
P20340	RAB6A RAB6	Ras-related protein Rab-6A (Rab-6)		0.0453514	0.0376368		0.0601247	0.0521111		0.0130611	0.0144743		15.8401	16.4254	16.6467	14.5622	16.7682	16.6348	17.0635	17.1246	16.4218	17.1794	16.9106	16.9472	16.8251	16.8717	16.7599	14.7508	15.3308	16.042	16.7931	16.1724	16.165	16.536	17.2114	15.9145	16.3057	15.9369	16.1136	10	6	4	47.1	27.4	22.6	23.593	0	10.764	7145600
P20591	MX1	Interferon-induced GTP-binding protein Mx1 (Interferon-induced protein p78) (IFI-78K) (Interferon-regulated resistance GTP-binding protein MxA) (Myxoma resistance protein 1) (Myxovirus resistance protein 1) [Cleaved into: Interferon-induced GTP-binding protein Mx1, N-terminally processed]		0.947763	-2.00166		0.195958	-0.59256		0.479112	1.4091		17.298	13.2061	8.86425	14.623	8.58026	12.5811	9.70266	10.359	10.459	12.3439	11.21	13.8356	11.6203	8.09091	12.1726	16.1213	14.2526	18.7082	10.2765	15.9165	17.437	13.7217	12.3534	13.3701	13.4362	12.6269	14.5501	21	21	18	42.6	42.6	35.2	75.519	0	272.99	7274200
P20618	PSMB1 PSC5	Proteasome subunit beta type-1 (Macropain subunit C5) (Multicatalytic endopeptidase complex subunit C5) (Proteasome component C5) (Proteasome gamma chain)		0.930792	-0.204		0.706146	-0.118801		0.259767	0.0851989		17.2012	17.0996	17.4378	16.2974	17.0593	17.3162	17.2855	16.7963	17.2599	17.3129	17.0125	16.9984	16.7821	17.1761	17.2279	17.5895	17.0964	17.324	17.027	17.3223	17.4657	17.3233	17.2752	17.1684	17.2945	17.3417	17.3709	7	7	7	38.6	38.6	38.6	26.489	0	64.112	22343000
P20645	M6PR MPR46 MPRD	Cation-dependent mannose-6-phosphate receptor (CD Man-6-P receptor) (CD-MPR) (46 kDa mannose 6-phosphate receptor) (MPR 46)		0.864258	-0.335316		0.634781	0.179116		1.58965	0.514431	+	16.9817	16.8512	15.8681	16.0438	16.8352	16.8839	16.4171	17.7565	16.7704	17.1047	16.9553	17.1868	17.6185	17.2359	16.8757	17.712	17.3581	16.9909	17.5617	17.328	17.0552	16.6913	16.7183	16.8938	17.2346	16.6785	17.2645	6	6	6	29.6	29.6	29.6	30.993	0	74.893	10798000
P20674	COX5A	Cytochrome c oxidase subunit 5A, mitochondrial (Cytochrome c oxidase polypeptide Va)		3.70655	-0.414265	+	2.73945	-0.51393	+	0.276113	-0.0996647		17.5552	17.0351	16.8921	17.1495	17.0848	17.4032	17.1676	17.2712	17.5909	16.8427	16.5806	17.0583	16.9695	16.9263	17.1543	17.4081	17.3462	17.9667	17.7155	17.743	17.5097	17.525	17.5222	17.6813	17.6881	17.7563	17.737	6	6	6	33.3	33.3	33.3	16.762	0	25.264	14097000
P20700	LMNB1 LMN2 LMNB	Lamin-B1		0.401574	-0.294146		0.497341	-0.149503		0.169715	0.144642		18.5631	18.2481	18.5467	18.1597	18.2148	18.3484	18.2162	15.4746	18.4807	17.8288	18.4068	18.3711	18.1803	17.7974	18.2015	17.7114	18.5625	18.4942	17.7802	18.2957	18.6134	18.5403	18.047	18.2734	18.1503	18.6504	18.5489	44	44	40	64.7	64.7	60.4	66.408	0	323.31	125250000
P20701	ITGAL CD11A	Integrin alpha-L (CD11 antigen-like family member A) (Leukocyte adhesion glycoprotein LFA-1 alpha chain) (LFA-1A) (Leukocyte function-associated molecule 1 alpha chain) (CD antigen CD11a)		0.291015	-0.289422		0.549475	-0.266978		0.0181472	0.0224441		16.4004	16.2708	16.3521	16.6489	15.7679	16.2571	16.0049	12.8829	16.847	15.9054	16.4188	16.0606	16.1484	16.0433	15.2117	15.0904	16.6246	16.1308	15.1764	16.0578	16.3175	16.6277	15.8124	16.0729	16.5426	16.6194	16.81	17	17	17	20.8	20.8	20.8	128.77	0	169.99	11304000
P20702	ITGAX CD11C	Integrin alpha-X (CD11 antigen-like family member C) (Leu M5) (Leukocyte adhesion glycoprotein p150,95 alpha chain) (Leukocyte adhesion receptor p150,95) (CD antigen CD11c)		0.965169	-0.744557		0.498136	-0.520717		0.169991	0.223841		14.7397	14.9808	15.2316	12.2437	13.9274	14.3856	13.8023	12.832	14.1789	14.4113	12.7252	14.5468	15.6589	14.8523	12.1227	13.9215	15.9253	14.1725	14.311	15.4648	15.2231	14.9409	12.7115	14.5341	15.4168	15.0039	15.4171	3	2	2	3.3	2.3	2.3	127.83	0	10.53	1093500
P20718	GZMH CGL2 CTSGL2	Granzyme H (EC 3.4.21.-) (CCP-X) (Cathepsin G-like 2) (CTSGL2) (Cytotoxic T-lymphocyte proteinase) (Cytotoxic serine protease C) (CSP-C)		0.543016	-0.877764		0.652598	-0.890177		0.00472272	-0.0124134		11.5882	15.0969	15.987	13.3086	11.4513	14.5242	16.7977	12.2325	16.3188	17.0931	12.2735	11.6077	12.7808	15.2324	13.448	14.7629	14.7055	15.2896	13.9014	15.9569	16.7545	15.6582	16.0935	14.4332	14.1634	13.1558	15.0883	5	5	4	21.5	21.5	17.1	27.315	0	20.554	1921900
P20810	CAST	Calpastatin (Calpain inhibitor) (Sperm BS-17 component)		0.212608	-0.197888		2.13098	-0.564527	+	0.434003	-0.366639		15.4371	15.4073	16.3457	14.7324	13.8834	16.7496	15.4168	13.5304	16.3087	13.9266	15.1988	15.1228	15.2621	15.1445	14.7031	15.0148	15.3859	14.753	15.1404	15.9862	15.4054	15.9376	15.2299	15.0715	15.7082	15.5892	15.524	10	10	10	23.4	23.4	23.4	76.572	0	89.395	4736400
P20933	AGA	N(4)-(beta-N-acetylglucosaminyl)-L-asparaginase (EC 3.5.1.26) (Aspartylglucosaminidase) (Glycosylasparaginase) (N4-(N-acetyl-beta-glucosaminyl)-L-asparagine amidase) [Cleaved into: Glycosylasparaginase alpha chain; Glycosylasparaginase beta chain]		0.862732	-0.753741		2.95633	-0.945311	+	0.145546	-0.19157		14.5822	15.3814	15.8718	14.3801	11.4666	15.6208	15.0519	13.5146	15.7727	15.3278	14.0625	13.8454	13.9987	14.6001	13.8034	14.0857	15.5292	14.6651	15.204	15.1035	15.6783	15.5624	14.91	15.2203	15.2038	15.802	15.7413	3	3	3	12.7	12.7	12.7	37.208	0	50.732	2719800
P20936	RASA1 GAP RASA	Ras GTPase-activating protein 1 (GAP) (GTPase-activating protein) (RasGAP) (Ras p21 protein activator) (p120GAP)		0.432922	-0.679479		1.6139	1.53255	+	3.16922	2.21203	+	13.5463	14.8804	12.0816	14.6352	11.093	14.5382	13.3341	15.4564	14.0792	15.118	14.8332	16.6841	16.5109	17.0546	15.8248	16.1452	15.7316	15.6502	15.0676	14.7036	14.4222	15.6666	14.9703	15.5539	14.9238	14.4194	10.0323	7	7	7	9.4	9.4	9.4	116.4	0	16.569	2101500
P20963	CD247 CD3Z T3Z TCRZ	T-cell surface glycoprotein CD3 zeta chain (T-cell receptor T3 zeta chain) (CD antigen CD247)		2.18339	-1.7734	+	1.46626	-0.727867	+	0.971265	1.04553		14.294	15.2924	15.1364	14.7925	12.975	15.3498	11.3556	11.8631	15.8761	15.049	14.2104	15.1636	14.6317	15.7948	13.7396	16.1576	15.756	15.842	15.6066	16.554	15.9474	16.0755	15.3053	15.3146	15.9331	15.6429	16.5162	2	2	2	19.5	19.5	19.5	18.696	0	10.438	1668000
P21266	GSTM3 GST5	Glutathione S-transferase Mu 3 (EC 2.5.1.18) (GST class-mu 3) (GSTM3-3) (hGSTM3-3)		0.871197	-0.895849		0.0286493	-0.0396632		0.765494	0.856185		12.6246	14.9817	15.0151	12.1366	14.7269	15.0688	11.3369	14.3693	13.4885	17.3602	13.8051	14.3824	14.4142	14.8477	14.6307	14.3173	13.5282	14.1683	16.5496	13.882	13.764	15.8183	14.0536	14.3078	14.2971	14.1557	14.983	4	4	4	19.6	19.6	19.6	26.559	0.00072046	3.3581	1303500
P21281	ATP6V1B2 ATP6B2 VPP3	V-type proton ATPase subunit B, brain isoform (V-ATPase subunit B 2) (Endomembrane proton pump 58 kDa subunit) (HO57) (Vacuolar proton pump subunit B 2)		0.286648	-0.0870046		0.178005	-0.0659904		0.0451533	0.0210141		16.9315	16.7784	17.0022	16.9431	17.2235	16.5257	16.9272	16.1426	17.0216	16.5492	17.3794	16.8877	16.931	16.6651	16.455	16.9257	17.4873	16.4044	16.981	16.7735	17.0244	16.6335	16.5907	16.9766	17.069	16.902	17.3281	17	17	17	39.5	39.5	39.5	56.5	0	144.71	21201000
P21283	ATP6V1C1 ATP6C ATP6D VATC	V-type proton ATPase subunit C 1 (V-ATPase subunit C 1) (Vacuolar proton pump subunit C 1)		0.616277	-0.617673		0.628201	0.301004		1.06008	0.918677		14.2938	14.458	14.3123	13.0725	11.1618	14.8888	11.1592	13.6342	14.5085	14.8763	14.1387	13.8315	14.3418	14.1164	14.4612	15.4612	14.5126	14.0177	14.3792	14.6735	14.6837	14.1852	13.6853	14.3823	14.325	13.0721	13.662	4	4	4	16.2	16.2	16.2	43.941	0	14.791	1262500
P21291	CSRP1 CSRP CYRP	Cysteine and glycine-rich protein 1 (Cysteine-rich protein 1) (CRP) (CRP1) (Epididymis luminal protein 141) (HEL-141)		0.428043	-0.30108		0.836412	0.405239		1.50441	0.706319	+	16.7815	17.9224	17.4065	17.1437	16.218	17.9805	17.5803	18.7955	17.0057	18.2025	17.2773	18.0535	18.4477	18.5084	18.1758	18.9365	17.8408	17.7485	19.0536	18.0526	17.1047	17.8078	18.0727	17.027	17.7728	17.3272	17.3254	10	10	10	64.8	64.8	64.8	20.567	0	323.31	36657000
P21333	FLNA FLN FLN1	Filamin-A (FLN-A) (Actin-binding protein 280) (ABP-280) (Alpha-filamin) (Endothelial actin-binding protein) (Filamin-1) (Non-muscle filamin)		0.733906	0.179194		1.41226	0.284389	+	0.352053	0.105195		21.9415	21.843	21.4993	21.9611	22.0447	22.0396	22.1332	22.5298	21.6751	22.3838	21.9832	22.0119	22.1976	22.307	22.2028	22.2477	21.741	21.5391	22.2655	21.8666	21.5139	21.5712	22.0872	21.5659	21.8256	21.737	21.6216	166	166	151	76.3	76.3	73.1	280.74	0	323.31	4723300000
P21399	ACO1 IREB1	Cytoplasmic aconitate hydratase (Aconitase) (EC 4.2.1.3) (Citrate hydro-lyase) (Ferritin repressor protein) (Iron regulatory protein 1) (IRP1) (Iron-responsive element-binding protein 1) (IRE-BP 1)		0.343409	-0.115204		0.110984	-0.0486591		0.19067	0.0665444		15.2749	15.0209	15.5543	14.985	15.1492	15.1847	15.72	15.5622	15.3725	15.6145	14.8464	15.5433	15.4029	15.5664	15.0795	15.1698	15.976	15.2237	16.246	15.3306	15.5533	15.0416	15.3649	15.3893	15.4696	14.9457	15.5195	8	8	8	12.1	12.1	12.1	98.398	0	43.374	4173900
P21796	VDAC1 VDAC	Non-selective voltage-gated ion channel VDAC1 (Outer mitochondrial membrane protein porin 1) (Plasmalemmal porin) (Porin 31HL) (Porin 31HM) (Voltage-dependent anion-selective channel protein 1) (VDAC-1) (hVDAC1)		0.855515	-0.221738		0.279545	-0.0667655		0.49365	0.154972		17.8577	18.0414	17.498	17.3453	18.0333	17.6465	17.8094	18.6415	18.1133	17.9363	17.7159	17.956	17.9693	17.9757	17.8006	18.4061	18.2732	18.3481	18.4929	18.0632	17.9689	17.9623	17.9139	18.1095	18.0366	18.0923	18.3424	15	15	15	73.5	73.5	73.5	30.772	0	323.31	45020000
P21912	SDHB SDH SDH1	Succinate dehydrogenase [ubiquinone] iron-sulfur subunit, mitochondrial (EC 1.3.5.1) (Iron-sulfur subunit of complex II) (Ip) (Malate dehydrogenase [quinone] iron-sulfur subunit) (EC 1.1.5.-)		0.932066	-0.214119		0.192909	-0.0540502		0.509012	0.160069		16.3426	16.8032	16.1743	16.2469	16.2839	16.6335	16.5041	15.654	16.7211	16.3555	15.9226	16.5738	16.5473	16.3696	16.5746	16.8919	16.7004	16.8685	16.6271	16.7898	16.8052	16.476	16.6583	16.622	16.4506	16.2681	16.5936	10	10	10	42.5	42.5	42.5	31.629	0	43.58	13045000
P21926	CD9 MIC3 TSPAN29 GIG2	CD9 antigen (5H9 antigen) (Cell growth-inhibiting gene 2 protein) (Leukocyte antigen MIC3) (Motility-related protein) (MRP-1) (Tetraspanin-29) (Tspan-29) (p24) (CD antigen CD9)		0.275927	-0.198393		0.96005	0.324119		0.957567	0.522512		20.3946	20.4258	19.0866	18.1181	20.2515	19.9429	19.7315	20.8652	19.4703	20.6688	20.1618	20.8691	20.4171	20.5571	20.6665	20.0742	19.9621	19.6125	20.7329	20.2846	19.8657	19.5877	20.2805	19.9614	19.9894	19.3461	20.0239	6	6	6	31.1	31.1	31.1	25.416	0	155.37	50346000
P21964	COMT	Catechol O-methyltransferase (EC 2.1.1.6)		1.64403	-0.77084	+	0.199348	0.149505		2.47608	0.920345	+	15.9738	16.4214	14.8107	14.7005	15.3219	15.0133	14.8891	15.261	15.2662	15.5931	16.1095	15.9518	16.8323	16.3656	15.4695	16.4253	17.2361	15.9579	16.8589	16.5936	15.9147	15.8802	14.4242	15.8692	16.3417	16.0217	16.6913	10	10	10	62	62	62	30.037	0	45.153	6935300
P22059	OSBP OSBP1	Oxysterol-binding protein 1		0.207378	-0.111061		1.53472	0.507246	+	1.73899	0.618307	+	15.0954	15.2206	14.4069	14.0929	14.133	14.812	13.937	15.0024	13.9792	15.2997	14.7656	14.3995	14.9185	15.0781	15.0599	16.1298	15.1175	15.4755	15.151	14.9235	14.8481	14.9483	14.1027	14.2892	14.8917	14.0139	14.5105	8	8	7	15.7	15.7	14.4	89.42	0	27.546	2239800
P22061	PCMT1	Protein-L-isoaspartate(D-aspartate) O-methyltransferase (PIMT) (EC 2.1.1.77) (L-isoaspartyl protein carboxyl methyltransferase) (Protein L-isoaspartyl/D-aspartyl methyltransferase) (Protein-beta-aspartate methyltransferase)		0.0979929	-0.054743		0.093772	-0.0322827		0.0387817	0.0224603		17.726	17.5439	17.4902	16.0935	17.9649	17.7853	17.8178	17.5828	17.8099	17.4971	17.4915	17.4733	17.7101	17.6117	17.0412	17.8656	17.8989	17.4269	17.948	17.9225	17.6356	17.5566	17.2738	17.05	17.5156	17.6945	17.7103	11	11	11	61.7	61.7	61.7	24.636	0	123.95	27257000
P22087	FBL FIB1 FLRN	rRNA 2'-O-methyltransferase fibrillarin (EC 2.1.1.-) (34 kDa nucleolar scleroderma antigen) (Histone-glutamine methyltransferase) (U6 snRNA 2'-O-methyltransferase fibrillarin)		0.800569	-0.698503		1.31403	-0.603896	+	0.067295	0.0946074		15.002	15.8487	15.6901	15.651	15.5985	15.7136	15.1298	11.621	15.9566	14.6992	14.7542	14.9511	14.2611	14.8376	15.2164	15.86	15.8717	16.6112	15.0866	16.3649	15.5821	16.0491	15.6866	16.2677	15.4735	16.0973	15.8898	12	12	11	38.3	38.3	34.9	33.784	0	134.47	9418900
P22102	GART PGFT PRGS	Trifunctional purine biosynthetic protein adenosine-3 [Includes: Phosphoribosylamine--glycine ligase (EC 6.3.4.13) (Glycinamide ribonucleotide synthetase) (GARS) (Phosphoribosylglycinamide synthetase); Phosphoribosylformylglycinamidine cyclo-ligase (EC 6.3.3.1) (AIR synthase) (AIRS) (Phosphoribosyl-aminoimidazole synthetase); Phosphoribosylglycinamide formyltransferase (EC 2.1.2.2) (5'-phosphorib…		0.752557	-0.296065		0.127557	0.0586496		0.751585	0.354714		16.1114	15.5456	15.7929	14.7223	15.1844	16.0693	15.6926	14.4188	15.6752	16.1192	15.9228	16.079	16.1634	15.1104	15.8009	16.0518	16.2376	14.9196	15.7542	15.9261	15.8895	15.7923	15.4128	15.7536	15.3553	15.9714	16.0217	6	6	6	7.8	7.8	7.8	107.77	0	79.317	5033100
P22234	PAICS ADE2 AIRC PAIS	Bifunctional phosphoribosylaminoimidazole carboxylase/phosphoribosylaminoimidazole succinocarboxamide synthetase (PAICS) [Includes: Phosphoribosylaminoimidazole carboxylase (EC 4.1.1.21) (AIR carboxylase) (AIRC); Phosphoribosylaminoimidazole succinocarboxamide synthetase (EC 6.3.2.6) (SAICAR synthetase)]		0.447092	-0.108203		0.342699	0.0661221		0.987796	0.174325		16.6626	16.6296	16.5524	15.9283	16.6793	16.3256	16.2594	16.7118	16.6715	16.5189	16.8041	16.6951	16.8224	16.4502	16.5134	16.631	16.7431	16.8113	16.7513	16.8397	16.7	16.309	16.411	16.3253	16.53	16.8783	16.6496	10	10	10	30.4	30.4	30.4	47.079	0	100.61	13093000
P22307	SCP2	Sterol carrier protein 2 (SCP-2) (Acetyl-CoA C-myristoyltransferase) (EC 2.3.1.155) (Non-specific lipid-transfer protein) (NSL-TP) (Propanoyl-CoA C-acyltransferase) (EC 2.3.1.176) (SCP-2/3-oxoacyl-CoA thiolase) (SCP-2/thiolase) (EC 2.3.1.16) (SCP-chi) (SCPX) (Sterol carrier protein X) (SCP-X)		0.756042	-0.303178		0.054063	-0.0324753		0.577642	0.270702		15.8031	15.5198	15.2517	14.9811	14.4233	15.5376	15.1126	16.1098	15.4705	15.3352	14.6984	15.3165	15.6812	15.614	15.4875	16.3779	16.1163	16.0189	16.4711	15.9298	15.9197	15.2438	15.4713	15.2976	15.3707	15.3486	15.8855	7	7	7	11.5	11.5	11.5	58.993	0	42.5	4988600
P22314	UBA1 A1S9T UBE1	Ubiquitin-like modifier-activating enzyme 1 (EC 6.2.1.45) (Protein A1S9) (Ubiquitin-activating enzyme E1)		0.280952	-0.0735094		0.615171	0.113879		0.886376	0.187388		18.0943	18.3128	18.5071	17.9295	18.1677	18.327	17.8349	17.7555	18.5314	18.0595	18.4538	18.4964	18.2236	18.3189	18.0611	18.3935	18.7108	18.4291	18.3732	18.0879	18.4115	18.3544	17.9577	17.9703	18.3071	18.436	18.2236	32	32	32	45.1	45.1	45.1	117.85	0	323.31	117990000
P22392	NME2 NM23B	Nucleoside diphosphate kinase B (NDK B) (NDP kinase B) (EC 2.7.4.6) (C-myc purine-binding transcription factor PUF) (Histidine protein kinase NDKB) (EC 2.7.13.3) (nm23-H2)		0.00489395	0.00156064		0.0258901	-0.00749101		0.033767	-0.00905164		18.4449	18.3468	18.349	18.2614	18.7801	18.4866	18.776	18.8162	18.3456	18.523	18.4191	18.4451	18.5499	18.3183	18.3907	18.9353	18.5621	18.3817	18.8251	18.7523	18.2694	18.444	18.6733	18.113	18.2838	18.6161	18.6157	11	11	7	79.6	79.6	48.7	17.298	0	119.82	59541000
P22626	HNRNPA2B1 HNRPA2B1	Heterogeneous nuclear ribonucleoproteins A2/B1 (hnRNP A2/B1)		0.533618	-0.323135		0.918854	-0.239768		0.105311	0.0833677		19.1925	19.4159	19.6284	19.1302	18.8225	19.359	19.2619	16.9072	19.6565	18.8509	18.8573	19.1104	18.9367	18.9076	19.1679	18.9927	19.5204	19.7806	18.7568	19.6164	19.444	19.6071	19.1519	19.3493	19.1513	19.5739	19.6316	25	25	25	66.9	66.9	66.9	37.429	0	323.31	177260000
P22681	CBL CBL2 RNF55	E3 ubiquitin-protein ligase CBL (EC 2.3.2.27) (Casitas B-lineage lymphoma proto-oncogene) (Proto-oncogene c-Cbl) (RING finger protein 55) (RING-type E3 ubiquitin transferase CBL) (Signal transduction protein CBL)		0.990538	-0.588985		0.0994892	-0.0979916		0.729408	0.490993		13.7489	14.0018	12.2671	12.3759	12.1161	12.8175	13.4298	13.4345	13.3045	11.6103	13.7022	13.8565	13.7689	13.5321	13.494	13.7441	14.7296	13.4775	14.0277	13.3953	14.7597	13.6259	13.0449	13.6988	13.7597	14.3412	12.1439	8	8	8	13.1	13.1	13.1	99.632	0	18.983	1088200
P22694	PRKACB	cAMP-dependent protein kinase catalytic subunit beta (PKA C-beta) (EC 2.7.11.11)		2.03086	0.335245	+	0.912734	0.216629		0.406189	-0.118616		16.5233	16.5259	16.3969	16.854	16.3766	16.6144	16.7584	16.9449	16.1768	16.9536	16.501	16.0981	16.558	16.7342	16.7183	16.0709	16.0825	16.3871	16.5384	16.1048	15.754	16.3884	16.4799	16.2541	16.2976	16.2199	16.117	12	12	5	35	35	17.7	40.622	0	91.691	10835000
P22695	UQCRC2	Cytochrome b-c1 complex subunit 2, mitochondrial (Complex III subunit 2) (Core protein II) (Ubiquinol-cytochrome-c reductase complex core protein 2)		0.926992	-0.0905861		0.0885408	-0.0183192		0.458461	0.0722669		17.784	17.7803	17.9972	17.6702	17.7093	17.8193	17.6899	17.6648	17.8674	17.8574	17.7856	17.7778	17.7425	17.6981	17.8231	18.0754	18.2503	17.6224	18.1026	17.7916	17.9425	17.6692	17.931	17.8358	17.7644	17.8913	17.8689	17	17	17	57.2	57.2	57.2	48.442	0	216.3	42790000
P23141	CES1 CES2 SES1	Liver carboxylesterase 1 (Acyl-coenzyme A:cholesterol acyltransferase) (ACAT) (Brain carboxylesterase hBr1) (Carboxylesterase 1) (CE-1) (hCE-1) (EC 3.1.1.1) (Cholesteryl ester hydrolase) (CEH) (EC 3.1.1.13) (Cocaine carboxylesterase) (Egasyn) (HMSE) (Methylumbelliferyl-acetate deacetylase 1) (EC 3.1.1.56) (Monocyte/macrophage serine esterase) (Retinyl ester hydrolase) (REH) (Serine esterase 1) (T…		0.520499	-0.907019		0.160935	-0.210702		0.338973	0.696316		17.8531	16.114	18.1277	17.7502	16.4803	15.8655	17.4319	10.2242	15.7368	17.0702	18.721	16.276	16.6804	17.0679	17.5716	14.1991	18.1947	16.0696	15.0437	16.866	17.3208	17.3488	17.1315	17.8742	16.9794	17.6839	17.4986	25	25	25	46.6	46.6	46.6	62.52	0	137.07	26671000
P23193	TCEA1 GTF2S TFIIS	Transcription elongation factor A protein 1 (Transcription elongation factor S-II protein 1) (Transcription elongation factor TFIIS.o)		1.25998	-0.968673		1.83697	-0.912725	+	0.0391498	0.0559487		14.4992	14.4088	15.0762	14.1574	12.4749	15.0002	12.9479	11.5035	15.0145	13.6912	14.2834	13.9728	13.8116	13.1055	14.5684	13.0099	13.4573	15.6862	13.8313	15.2222	14.7639	15.5578	15.062	14.6861	14.1667	15.3285	15.1822	7	7	7	30.9	30.9	30.9	33.969	0	47.456	2132900
P23219	PTGS1 COX1	Prostaglandin G/H synthase 1 (EC 1.14.99.1) (Cyclooxygenase-1) (COX-1) (Prostaglandin H2 synthase 1) (PGH synthase 1) (PGHS-1) (PHS 1) (Prostaglandin-endoperoxide synthase 1)		0.584615	-0.31305		1.23744	0.433805		2.279	0.746855	+	17.9721	18.0224	17.1034	18.0083	17.1741	17.4979	17.0652	18.8349	17.1718	18.5399	18.2792	18.1957	18.6352	18.3905	18.3071	19.0048	18.4882	17.7313	19.0108	18.2248	17.4392	17.7951	17.879	17.7876	18.15	17.1449	18.2362	16	16	16	36.2	36.2	36.2	68.686	0	105.86	39366000
P23229	ITGA6	Integrin alpha-6 (CD49 antigen-like family member F) (VLA-6) (CD antigen CD49f) [Cleaved into: Integrin alpha-6 heavy chain; Integrin alpha-6 light chain; Processed integrin alpha-6 (Alpha6p)]		0.725914	0.29694		1.47988	0.471816	+	0.407558	0.174875		17.8722	17.5997	17.5582	17.8598	17.7071	18.1822	17.8682	18.7153	17.0766	18.096	17.9661	17.79	18.3785	18.3798	18.3328	18.1159	17.794	17.1601	18.3258	17.5919	17.2823	16.803	18.0175	17.0868	17.6065	17.3427	17.7103	35	35	35	41.2	41.2	41.2	126.6	0	323.31	71650000
P23246	SFPQ PSF	Splicing factor, proline- and glutamine-rich (100 kDa DNA-pairing protein) (hPOMp100) (DNA-binding p52/p100 complex, 100 kDa subunit) (Polypyrimidine tract-binding protein-associated-splicing factor) (PSF) (PTB-associated-splicing factor)		0.708541	-0.620971		0.566501	-0.180881		0.445385	0.44009		17.1026	17.3553	17.2568	16.9934	16.5697	17.4238	16.8003	13.1688	17.4106	16.8041	16.8178	17.1571	16.9071	16.7558	17.0832	17.0727	17.6947	17.7495	16.6846	17.4112	17.5533	17.5909	17.0023	17.2367	17.2141	17.4475	17.5294	19	19	19	31.8	31.8	31.8	76.149	0	187.64	39080000
P23284	PPIB CYPB	Peptidyl-prolyl cis-trans isomerase B (PPIase B) (EC 5.2.1.8) (CYP-S1) (Cyclophilin B) (Rotamase B) (S-cyclophilin) (SCYLP)		0.0837739	0.0254656		0.0774035	-0.0277606		0.185208	-0.0532263		19.1391	18.863	19.1001	18.7301	18.8832	19.1588	19.3712	19.1191	18.9058	19.2235	18.5921	18.7573	18.8378	19.0617	19.2833	19.3121	18.5957	19.1279	18.9477	18.8891	19.1932	18.8029	19.4683	19.2479	19.0789	18.875	18.5381	14	14	14	55.1	55.1	55.1	23.742	0	151.96	97522000
P23368	ME2	NAD-dependent malic enzyme, mitochondrial (NAD-ME) (EC 1.1.1.38) (Malic enzyme 2)		0.617809	0.0902273		0.313408	0.0772201		0.0493262	-0.0130073		17.9499	17.8358	17.7984	17.9188	17.7061	17.9062	17.8562	18.0802	17.7599	18.1379	17.7229	17.7796	18.0714	17.7653	18.2235	17.9675	17.4505	17.5758	17.9849	17.8826	17.7678	17.7755	18.0341	17.6359	17.6122	17.8739	17.4323	13	13	13	28.3	28.3	28.3	65.443	0	108	31951000
P23381	WARS1 IFI53 WARS WRS	Tryptophan--tRNA ligase, cytoplasmic (EC 6.1.1.2) (Interferon-induced protein 53) (IFP53) (Tryptophanyl-tRNA synthetase) (TrpRS) (hWRS) [Cleaved into: T1-TrpRS; T2-TrpRS]		0.12527	0.0838998		0.191481	-0.0775015		0.290792	-0.161401		17.7792	16.9419	17.3926	18.6804	17.1025	16.8434	17.0328	16.375	16.9798	17.0811	17.0737	17.0886	17.3222	17.0042	16.9012	16.4827	17.5113	17.2101	16.2749	16.9321	17.6992	17.049	17.0873	17.432	17.3297	17.2122	17.3561	18	18	18	45	45	45	53.165	0	193.33	33799000
P23396	RPS3 OK/SW-cl.26	Small ribosomal subunit protein uS3 (40S ribosomal protein S3) (EC 4.2.99.18)		0.139177	-0.163338		1.35186	-0.680438	+	0.605412	-0.5171		16.6989	16.8598	17.5003	17.0556	15.535	17.7739	17.3834	14.2146	17.5927	16.6468	15.8596	15.9021	15.7317	16.1001	16.9305	15.7418	15.7886	17.2588	15.8256	16.2607	17.02	17.5094	17.4575	18.1966	16.7815	16.7357	16.2971	12	12	12	60.9	60.9	60.9	26.688	0	40.601	14994000
P23497	SP100	Nuclear autoantigen Sp-100 (Nuclear dot-associated Sp100 protein) (Speckled 100 kDa)		0.755285	-0.82324		1.47393	-0.838406	+	0.00916859	-0.015166		15.0588	13.0725	14.9351	14.1355	11.967	14.4709	14.6863	10.947	15.5214	13.4401	12.6994	14.4042	13.9792	12.7115	14.527	14.4756	14.2943	14.1268	13.9757	16.1756	15.69	14.8768	14.2029	13.9806	14.2779	14.9617	14.0626	5	3	3	6.3	4.4	4.4	100.42	0	8.7929	797300
P23526	AHCY SAHH	Adenosylhomocysteinase (AdoHcyase) (EC 3.13.2.1) (S-adenosyl-L-homocysteine hydrolase)		0.234698	0.061573		0.417949	0.0638118		0.0063768	0.0022388		17.1299	17.2646	17.3536	16.7499	17.1932	17.0199	16.828	16.3644	17.1764	16.7968	16.947	17.246	16.813	16.8824	17.0429	17.1447	17.302	16.9253	16.7793	17.0752	17.0385	16.8849	16.9678	16.879	16.8584	17.0926	16.9499	13	13	13	31.7	31.7	31.7	47.716	0	146.5	24295000
P23528	CFL1 CFL	Cofilin-1 (18 kDa phosphoprotein) (p18) (Cofilin, non-muscle isoform)		0.0865392	-0.02468		1.35818	-0.260114	+	0.951109	-0.235434		21.3384	21.393	21.2542	21.0681	20.7592	21.3392	21.6198	21.6708	21.3688	21.2278	20.6077	20.7586	20.7949	21.2414	21.0636	21.4235	21.0164	21.5588	21.3847	21.536	21.3786	21.2817	21.403	21.3863	21.3737	21.3469	20.9427	17	17	16	78.9	78.9	74.7	18.502	0	323.31	403010000
P23588	EIF4B	Eukaryotic translation initiation factor 4B (eIF-4B)		0.316928	-0.355122		0.571929	0.25846		0.66005	0.613581		15.0231	15.0093	16.0949	15.2666	15.3235	15.8335	14.9829	11.362	15.1098	15.3995	15.383	14.8996	15.5975	15.3946	15.3764	16.35	15.8663	15.2609	15.5453	15.7253	15.6603	15.5476	14.1656	14.5404	15.1763	15.3719	15.4689	2	2	2	4.6	4.6	4.6	69.15	0	10.812	2314500
P23743	DGKA DAGK DAGK1	Diacylglycerol kinase alpha (DAG kinase alpha) (EC 2.7.1.107) (EC 2.7.1.93) (80 kDa diacylglycerol kinase) (Diglyceride kinase alpha) (DGK-alpha)		0.636267	-0.487695		0.137447	-0.0712658		0.480648	0.41643		15.6761	15.9961	16.1921	13.9337	16.1043	16.0207	14.0211	13.4862	16.2371	14.8614	15.3341	16.0567	15.1621	15.7535	16.0192	15.9704	15.7125	16.5453	15.313	16.0601	15.8805	16.0901	15.7028	15.5235	15.3903	16.148	15.9483	14	14	14	23.5	23.5	23.5	82.629	0	60.785	8774600
P23786	CPT2 CPT1	Carnitine O-palmitoyltransferase 2, mitochondrial (EC 2.3.1.21) (Carnitine palmitoyltransferase II) (CPT II)		0.489141	-0.229597		0.957876	0.25953		1.25173	0.489127		15.2037	15.1854	15.1233	13.2772	14.7461	15.2579	15.0633	14.9245	14.8087	15.2475	15.047	15.0721	15.3009	15.1357	15.0883	16.1138	15.7426	15.2443	15.4254	15.4147	15.1989	15.1846	14.9933	14.9438	14.4813	14.9733	15.0412	7	7	7	16.3	16.3	16.3	73.776	0	46.37	3025000
P23919	DTYMK CDC8 TMPK TYMK	Thymidylate kinase (EC 2.7.4.9) (dTMP kinase)		0.842259	-0.293779		1.02033	0.149936		1.58342	0.443715	+	15.6975	15.5695	15.4282	14.457	15.2612	15.7546	15.2674	14.2427	15.3478	15.6771	15.7655	15.6966	15.6926	15.4744	15.6055	15.7931	15.8214	15.4931	15.8469	15.5101	15.4357	15.334	15.8545	15.4368	15.4141	15.6359	15.2019	6	6	6	24.5	24.5	24.5	23.819	0	24.589	3360900
P24158	PRTN3 MBN	Myeloblastin (EC 3.4.21.76) (AGP7) (C-ANCA antigen) (Leukocyte proteinase 3) (PR-3) (PR3) (Neutrophil proteinase 4) (NP-4) (P29) (Wegener autoantigen)		0.344084	-0.339208		0.287826	-0.251589		0.0782699	0.0876181		18.8866	17.8202	18.9692	18.2367	20.1126	17.8553	17.2723	16.7465	18.516	17.315	19.1625	18.9248	18.6911	18.0548	17.8178	17.391	19.2409	18.6061	18.063	17.2074	19.6351	18.532	18.0369	18.1795	18.6081	19.3162	19.89	7	7	7	38.3	38.3	38.3	27.807	0	163.44	60087000
P24390	KDELR1 ERD2.1	ER lumen protein-retaining receptor 1 (KDEL endoplasmic reticulum protein retention receptor 1) (KDEL receptor 1) (Putative MAPK-activating protein PM23)		0.179763	0.216129		0.649857	0.612301		0.272572	0.396172		14.0314	14.2362	12.1354	14.8653	11.9739	13.5409	13.3757	10.6145	12.8665	13.2253	14.171	13.8063	14.8726	13.6903	10.3778	14.109	14.2922	12.6607	13.8359	13.4589	12.7369	13.3035	12.386	11.9502	12.6382	12.3735	13.0116	2	2	2	14.2	14.2	14.2	24.542	0	12.992	521420
P24534	EEF1B2 EEF1B EF1B	Elongation factor 1-beta (EF-1-beta)		0.240538	0.0857586		0.0491952	0.0120822		0.193971	-0.0736764		18.3151	17.41	18.3808	18.4723	18.4592	18.0049	18.6691	17.6781	18.4068	17.9612	18.1681	18.0127	18.232	18.132	18.2843	18.5205	17.8533	17.9692	18.0105	17.8296	18.0972	18.0218	18.3716	18.1122	18.1767	18.3487	18.0563	5	4	4	33.3	28.4	28.4	24.763	0	33.604	19246000
P24539	ATP5PB ATP5F1	ATP synthase F(0) complex subunit B1, mitochondrial (ATP synthase peripheral stalk-membrane subunit b) (ATP synthase proton-transporting mitochondrial F(0) complex subunit B1) (ATP synthase subunit b) (ATPase subunit b)		2.86383	-0.356119	+	0.038333	-0.00779152		2.5157	0.348328	+	16.7954	17.1238	17.1827	16.3736	16.6457	16.9556	16.9102	16.7932	16.8863	17.0897	17.0168	17.0999	17.0484	17.1476	17.2123	17.5391	17.4097	17.238	17.4855	17.2789	17.1607	17.1769	17.2915	17.0496	17.1959	17.115	17.1175	14	14	14	49.2	49.2	49.2	28.908	0	176.93	19160000
P24557	TBXAS1 CYP5 CYP5A1 TXAS	Thromboxane-A synthase (TXA synthase) (TXS) (EC 5.3.99.5) (Cytochrome P450 5A1) (Hydroperoxy icosatetraenoate dehydratase) (EC 4.2.1.152)		0.129212	-0.0535518		1.54507	0.330791	+	1.70231	0.384343	+	18.2033	18.251	17.6007	18.3544	17.8985	18.0722	17.948	18.6609	17.526	18.3627	18.3902	18.497	18.7464	18.6633	18.6712	18.3297	18.4462	17.8672	18.6428	18.1949	17.7676	17.81	18.5765	18.0631	17.9622	17.8458	18.134	24	24	24	48.2	48.2	48.2	60.518	0	274.09	52561000
P24666	ACP1	Low molecular weight phosphotyrosine protein phosphatase (LMW-PTP) (LMW-PTPase) (EC 3.1.3.48) (Adipocyte acid phosphatase) (Low molecular weight cytosolic acid phosphatase) (EC 3.1.3.2) (Red cell acid phosphatase 1)		0.260426	-0.130814		0.415089	-0.228295		0.130484	-0.0974818		17.2427	16.8396	17.5516	15.9678	17.2816	17.3215	17.4987	16.3545	17.0937	17.6387	17.4472	16.9113	16.9021	17.2347	17.2942	16.3534	15.3941	17.0988	16.6269	16.952	16.9563	17.494	17.5315	16.9159	17.1564	17.688	17.0082	9	9	9	62.7	62.7	62.7	18.042	0	85.986	15512000
P24752	ACAT1 ACAT MAT	Acetyl-CoA acetyltransferase, mitochondrial (EC 2.3.1.9) (Acetoacetyl-CoA thiolase) (T2)		0.731676	-0.215377		0.103482	-0.0386929		0.540613	0.176684		17.0188	17.0848	17.0245	16.6249	16.2897	16.948	16.373	16.0996	16.8555	16.5092	16.903	16.8996	16.8344	16.4547	16.7961	16.8726	17.4979	17.1415	16.7502	17.0788	17.1276	16.688	16.4448	17.0706	16.6455	17.2053	17.2464	11	11	11	45.4	45.4	45.4	45.199	0	89.936	15547000
P24844	MYL9 MLC2 MRLC1 MYRL2	Myosin regulatory light polypeptide 9 (20 kDa myosin light chain) (LC20) (MLC-2C) (Myosin RLC) (Myosin regulatory light chain 2, smooth muscle isoform) (Myosin regulatory light chain 9) (Myosin regulatory light chain MRLC1)		0.0676185	-0.0406812		1.22573	0.300833		0.873739	0.341515		18.6979	18.5367	18.2028	18.75	18.6504	18.7188	18.9146	20.2189	18.4195	19.3389	18.8029	18.9831	19.5175	19.339	18.9822	19.4731	19.0849	18.6616	19.5069	19.0817	18.4414	18.5022	18.7985	18.6148	18.8922	18.7076	18.9304	12	6	6	80.2	47.1	47.1	19.827	0	92.658	49840000
P25098	GRK2 ADRBK1 BARK BARK1	Beta-adrenergic receptor kinase 1 (Beta-ARK-1) (EC 2.7.11.15) (G-protein coupled receptor kinase 2)		0.38338	-0.237851		0.129921	-0.0585978		0.309373	0.179253		15.2055	15.546	15.5481	15.6092	14.3709	15.1555	14.6388	13.4566	15.4152	15.1212	14.8351	15.1136	15.4785	14.9916	15.3882	15.1226	15.5856	14.9229	14.7558	15.6026	15.2933	15.5257	14.2361	15.2658	15.4252	15.3381	15.6439	16	16	16	28.9	28.9	28.9	79.573	0	44.404	5193000
P25311	AZGP1 ZAG ZNGP1	Zinc-alpha-2-glycoprotein (Zn-alpha-2-GP) (Zn-alpha-2-glycoprotein)		0.101424	-0.164664		0.267664	-0.193593		0.0173195	-0.0289295		12.2172	11.6725	14.6754	16.4625	11.6257	13.5808	12.7326	11.7832	11.8512	12.6291	12.041	13.5424	13.3159	13.5897	12.6513	12.9422	13.0493	12.5797	13.6153	12.3168	14.275	12.7083	12.84	13.4551	13.9306	13.0793	11.8627	5	5	5	19.8	19.8	19.8	34.258	0	11.106	876980
P25325	MPST TST2	3-mercaptopyruvate sulfurtransferase (MST) (EC 2.8.1.2)		0.47645	-0.155539		0.529684	0.157349		1.79952	0.312888	+	15.9071	15.6578	15.2594	15.2931	15.9822	15.7998	15.8503	15.3636	15.6446	16.1025	16.0084	15.6736	15.8692	16.06	15.9781	16.2282	16.0905	15.5636	16.6503	15.8803	15.4633	15.441	16.0095	15.4853	15.6027	15.8249	15.8005	8	8	8	40.1	40.1	40.1	33.178	0	55.289	8303500
P25398	RPS12	Small ribosomal subunit protein eS12 (40S ribosomal protein S12)		0.57181	-0.257914		1.63317	-0.399825	+	0.25451	-0.141911		16.7134	16.9431	17.5295	16.7171	16.7806	17.1072	17.0545	15.3929	17.2666	16.493	16.5173	16.7532	16.4704	16.1894	16.6069	16.6157	17.2825	17.2992	16.7448	17.4546	17.3039	17.0999	16.6398	17.1531	16.7775	17.3943	17.2582	8	8	8	70.5	70.5	70.5	14.515	0	103.77	19435000
P25685	DNAJB1 DNAJ1 HDJ1 HSPF1	DnaJ homolog subfamily B member 1 (DnaJ protein homolog 1) (Heat shock 40 kDa protein 1) (HSP40) (Heat shock protein 40) (Human DnaJ protein 1) (hDj-1)		0.459974	-0.490713		0.944295	-1.0505		0.376775	-0.559792		14.3028	15.1979	15.4592	14.6132	11.7693	13.0379	14.1293	12.8011	14.3547	12.6959	12.6102	13.1395	12.7487	12.2049	10.9774	15.4565	15.0019	15.7923	15.3965	15.3419	15.3479	13.6052	14.1111	15.3316	14.1916	13.8673	12.8886	3	3	2	11.2	11.2	7.6	38.044	0	13.944	906090
P25705	ATP5F1A ATP5A ATP5A1 ATP5AL2 ATPM	ATP synthase subunit alpha, mitochondrial (ATP synthase F1 subunit alpha)		2.41881	-0.260233	+	2.82698	-0.414756	+	0.729569	-0.154523		19.0319	19.0729	18.9336	18.9747	19.0417	19.1438	19.4979	19.2689	19.185	18.9832	18.7067	18.5683	18.9334	19.1022	18.9796	19.1131	18.8014	19.5718	19.0874	19.2513	19.4497	19.3929	19.4737	19.5964	19.4578	19.4836	19.2998	22	22	22	50.1	50.1	50.1	59.75	0	323.31	115240000
P25774	CTSS	Cathepsin S (EC 3.4.22.27)		0.176595	-0.257739		0.116226	-0.0744625		0.124718	0.183276		16.6269	17.1783	18.0369	17.3867	17.4035	17.0806	17.5623	12.4804	16.9801	16.356	17.5084	16.9051	16.8634	16.979	16.7509	16.5798	17.6407	16.8018	16.5058	16.3495	17.6241	16.8857	16.0857	16.8814	17.3604	17.6925	17.6701	8	8	8	33.2	33.2	33.2	37.495	0	130.33	15109000
P25786	PSMA1 HC2 NU PROS30 PSC2	Proteasome subunit alpha type-1 (30 kDa prosomal protein) (PROS-30) (Macropain subunit C2) (Multicatalytic endopeptidase complex subunit C2) (Proteasome component C2) (Proteasome nu chain)		0.548021	0.0717383		0.315712	-0.0673487		1.0565	-0.139087		17.1756	17.1237	17.147	17.1711	17.0782	17.1534	17.2201	16.9735	17.1956	17.2425	16.8912	16.8272	16.6197	16.9711	16.9844	17.3426	16.9897	17.1181	16.6569	17.1545	17.274	17.2057	17.161	17.0176	17.1009	17.0081	17.0138	12	12	12	51.3	51.3	51.3	29.555	0	147.69	21271000
P25787	PSMA2 HC3 PSC3	Proteasome subunit alpha type-2 (Macropain subunit C3) (Multicatalytic endopeptidase complex subunit C3) (Proteasome component C3)		0.0782997	0.0280088		0.104801	-0.0407963		0.228688	-0.0688051		16.776	16.7087	16.8297	16.6303	16.4221	16.6458	16.7124	16.3871	17.1553	16.7114	16.3343	16.2357	16.3506	16.9536	16.5519	17.1017	16.5525	16.8565	15.9736	16.4752	16.9743	16.9068	16.7762	16.7695	16.9884	16.7091	16.4422	8	8	8	46.2	46.2	46.2	25.898	0	59.335	12162000
P25788	PSMA3 HC8 PSC8	Proteasome subunit alpha type-3 (Macropain subunit C8) (Multicatalytic endopeptidase complex subunit C8) (Proteasome component C8)		1.49132	0.272789	+	0.485215	0.110228		0.657586	-0.162561		17.7697	17.2867	18.0809	17.5921	17.7713	17.5707	17.7932	17.2389	17.9703	17.6216	17.6352	17.1541	17.1616	17.2479	17.6193	17.7721	17.8167	17.5823	17.6231	17.1499	17.5024	17.391	17.5244	17.2557	17.1155	17.6994	17.3575	8	8	8	34.1	34.1	34.1	28.433	0	125.97	21031000
P25789	PSMA4 HC9 PSC9	Proteasome subunit alpha type-4 (Macropain subunit C9) (Multicatalytic endopeptidase complex subunit C9) (Proteasome component C9) (Proteasome subunit L)		0.118288	0.0294495		1.42939	-0.170187	+	1.57589	-0.199636	+	17.5363	17.299	17.7872	17.482	17.5699	17.5799	17.7536	17.2458	17.8829	17.4122	17.2332	17.3812	17.2128	17.3344	17.5864	17.2802	17.4637	17.4358	17.1846	17.7261	17.5364	17.523	17.7169	17.3716	17.4119	17.7136	17.6875	8	8	8	42.5	42.5	42.5	29.483	0	98.287	15761000
P25815	S100P S100E	Protein S100-P (Migration-inducing gene 9 protein) (MIG9) (Protein S100-E) (S100 calcium-binding protein P)		0.63754	-1.0782		0.0420977	-0.0785457		0.632376	0.999652		13.7602	11.9456	14.8698	12.9718	16.9391	9.80711	12.2433	14.8542	14.428	12.6398	15.5706	15.9969	15.156	14.1653	14.2416	12.6176	15.7034	14.7247	16.1421	14.6283	15.1486	15.0782	12.1608	12.4856	13.5983	15.6976	16.5835	2	2	2	31.6	31.6	31.6	10.4	0	48.44	1295300
P25942	CD40 TNFRSF5	Tumor necrosis factor receptor superfamily member 5 (B-cell surface antigen CD40) (Bp50) (CD40L receptor) (CDw40) (CD antigen CD40)		0.504877	0.429704		0.496656	0.620546		0.140302	0.190842		14.3606	15.0991	14.1041	14.6376	13.2354	15.2635	14.7315	14.4422	13.8258	15.1239	14.6039	15.4032	14.8404	14.9765	10.8715	15.672	15.5468	14.3792	15.8507	14.3907	13.9998	14.837	12.1027	13.7549	14.2968	13.4634	13.1363	2	2	2	9.4	9.4	9.4	30.619	0	7.6305	1181800
P26038	MSN	Moesin (Membrane-organizing extension spike protein)		1.70596	-0.134143	+	0.877406	-0.103142		0.188409	0.0310003		21.4304	21.3414	21.1461	21.4894	21.1771	21.2514	21.2978	21.2187	21.2507	21.4639	21.2861	21.0821	21.1016	21.3814	21.3767	21.3199	21.2675	21.6028	21.3548	21.4623	21.5361	21.5794	21.4255	21.4441	21.4059	21.3883	21.2139	52	52	38	76.1	76.1	58.1	67.819	0	323.31	445380000
P26196	DDX6 HLR2 RCK	Probable ATP-dependent RNA helicase DDX6 (EC 3.6.4.13) (ATP-dependent RNA helicase p54) (DEAD box protein 6) (Oncogene RCK)		1.15053	-0.430449		1.5019	-0.476516	+	0.0616534	-0.046067		15.6719	16.0928	16.179	15.2762	14.5244	16.1838	15.8662	14.8159	15.9205	15.4292	14.492	15.5259	15.2502	15.3231	15.9457	16.1753	15.7105	16.2642	15.6105	16.5215	16.185	16.2048	15.7499	16.1118	15.9314	15.943	16.1468	11	11	11	31.3	31.3	31.3	54.416	0	124.63	7509900
P26368	U2AF2 U2AF65	Splicing factor U2AF 65 kDa subunit (U2 auxiliary factor 65 kDa subunit) (hU2AF(65)) (hU2AF65) (U2 snRNP auxiliary factor large subunit)		1.051	-0.869809		0.634063	-0.37511		0.466563	0.494699		15.0202	15.6727	15.8169	13.7263	14.1021	14.8961	14.3358	11.6461	15.8236	14.6834	14.7751	14.4475	14.641	14.4959	14.5064	16.3294	15.9211	15.6925	15.282	15.5376	15.5327	15.8487	14.063	15.5948	15.3796	15.7624	15.8674	8	8	8	29.9	29.9	29.9	53.5	0	44.422	3613200
P26373	RPL13 BBC1 OK/SW-cl.46	Large ribosomal subunit protein eL13 (60S ribosomal protein L13) (Breast basic conserved protein 1)		0.418775	-0.629742		0.657136	-0.955956		0.179564	-0.326214		15.1953	15.9352	15.9188	15.6703	14.2137	15.8637	15.0225	11.4673	15.7623	15.0802	13.6417	14.8446	12.4819	13.9786	15.8289	15.7029	12.8109	17.7434	12.7424	16.4906	17.041	15.8422	15.1933	18.0652	15.3838	15.4507	14.5075	6	6	6	29.9	29.9	29.9	24.261	0	24.027	4150000
P26440	IVD	Isovaleryl-CoA dehydrogenase, mitochondrial (IVD) (EC 1.3.8.4) (Butyryl-CoA dehydrogenase) (EC 1.3.8.1)		0.850268	0.217873		1.68642	0.330581	+	0.357826	0.112708		15.9195	15.5426	16.2114	15.7011	15.8723	15.8078	15.6352	15.1103	16.0915	16.1046	16.0576	15.8413	15.8088	15.5063	16.0851	16.2714	15.7649	15.4661	15.3774	15.4018	15.7797	15.3957	15.7959	15.0984	15.4781	15.6298	15.9741	9	9	9	29.1	29.1	29.1	46.65	0	82.308	6119600
P26447	S100A4 CAPL MTS1	Protein S100-A4 (Calvasculin) (Metastasin) (Placental calcium-binding protein) (Protein Mts1) (S100 calcium-binding protein A4)		0.498964	0.231874		1.44132	-0.344764	+	1.9742	-0.576638	+	19.9887	19.7277	20.4929	20.4407	20.339	20.4167	20.4304	18.7821	19.9959	19.3256	19.6503	19.6672	19.7999	19.6211	19.4936	19.1246	19.5666	19.1755	19.0842	19.9872	19.8726	20.2016	20.1845	19.3423	19.8573	20.1718	19.8258	7	7	7	69.3	69.3	69.3	11.728	0	60.278	87652000
P26583	HMGB2 HMG2	High mobility group protein B2 (High mobility group protein 2) (HMG-2)		0.124935	-0.117462		0.699529	-0.333548		0.273557	-0.216086		17.2287	17.8465	18.0443	17.4332	18.1983	18.6073	17.7967	15.4232	17.8175	17.7285	18.0893	17.6291	17.117	17.0549	17.2399	16.5337	17.569	17.4896	16.6492	18.0626	18.4358	18.1836	17.4305	18.2708	17.067	17.7863	17.5673	11	9	9	37.8	27.8	27.8	24.033	0	64.538	35377000
P26599	PTBP1 PTB	Polypyrimidine tract-binding protein 1 (PTB) (57 kDa RNA-binding protein PPTB-1) (Heterogeneous nuclear ribonucleoprotein I) (hnRNP I)		0.686058	-0.307421		1.15186	-0.32447		0.0265418	-0.0170489		17.6382	17.6817	17.8379	17.5397	16.8517	17.9704	17.4993	16.2521	18.1453	17.1631	17.3592	17.3133	17.2564	17.4285	17.5578	17.3529	17.5369	18.2947	16.9553	17.8604	18.1405	18.1474	17.4851	18.0102	17.7307	17.9325	17.921	11	11	9	33	33	29.6	57.221	0	225.14	27139000
P26639	TARS1 TARS	Threonine--tRNA ligase 1, cytoplasmic (EC 6.1.1.3) (Threonyl-tRNA synthetase) (ThrRS) (Threonyl-tRNA synthetase 1)		0.940924	-0.190834		1.29769	0.205872		3.275	0.396706	+	16.6763	16.8028	16.4199	16.2459	16.3505	16.7932	16.2437	16.7796	16.5396	17.0023	16.8148	16.9258	17.0685	17.0653	16.9281	17.1344	16.6895	16.7932	17.2132	16.5843	16.6569	16.704	17.0814	16.5189	16.5229	16.7461	16.5413	21	21	21	38.3	38.3	38.3	83.434	0	85.81	19258000
P26640	VARS1 G7A VARS VARS2	Valine--tRNA ligase (EC 6.1.1.9) (Protein G7a) (Valyl-tRNA synthetase) (ValRS)		1.67878	-0.430396	+	0.0234701	0.00653627		1.55432	0.436932	+	15.8869	16.0647	15.9513	15.6137	14.751	15.9306	15.2537	14.8899	15.5195	15.6769	15.78	15.8322	15.8888	15.7366	16.1348	16.2315	16.397	16.1157	15.8358	15.9478	16.053	16.0814	15.9281	15.6835	15.9471	16.0543	16.2037	23	23	23	24.1	24.1	24.1	140.47	0	71.904	11153000
P26641	EEF1G EF1G PRO1608	Elongation factor 1-gamma (EF-1-gamma) (eEF-1B gamma)		0.343436	0.0752953		0.0347269	-0.00879224		0.415447	-0.0840876		18.844	18.7191	18.8135	18.881	18.9374	18.6854	18.8818	18.232	18.8914	18.6902	18.9725	18.8018	18.6672	18.6541	18.8041	18.3263	18.538	18.6749	18.3138	18.5343	18.6164	18.6517	18.9591	18.7638	18.8171	18.9103	18.6416	16	16	16	39.6	39.6	39.6	50.118	0	293.62	64493000
P26885	FKBP2 FKBP13	Peptidyl-prolyl cis-trans isomerase FKBP2 (PPIase FKBP2) (EC 5.2.1.8) (13 kDa FK506-binding protein) (13 kDa FKBP) (FKBP-13) (FK506-binding protein 2) (FKBP-2) (Immunophilin FKBP13) (Rotamase)		0.182178	-0.130589		0.23002	0.157077		0.742824	0.287666		14.6679	14.4119	14.507	14.4147	13.3267	14.8477	14.4318	14.0711	14.0042	14.6849	14.7458	13.9671	15.0579	14.4289	14.0903	15.2971	14.5335	14.4663	14.9387	16.0275	14.2547	14.8233	13.9513	13.6065	13.8386	14.0466	14.3711	2	2	2	18.3	18.3	18.3	15.649	0	15.072	1408400
P27105	STOM BND7 EPB72	Stomatin (Erythrocyte band 7 integral membrane protein) (Erythrocyte membrane protein band 7.2) (Protein 7.2b)		0.389288	0.140361		1.525	0.264826	+	0.376253	0.124465		20.3327	19.9548	19.5789	20.4982	20.4033	20.1478	20.5641	20.7899	19.6717	20.3718	20.2769	20.4254	20.5788	20.43	20.4544	20.4392	20.034	20.051	20.4566	20.0592	19.7348	19.843	20.5297	20.1447	20.1224	19.8045	19.9831	17	17	17	67.7	67.7	67.7	31.73	0	323.31	161790000
P27169	PON1 PON	Serum paraoxonase/arylesterase 1 (PON 1) (EC 3.1.1.2) (EC 3.1.1.81) (EC 3.1.8.1) (Aromatic esterase 1) (A-esterase 1) (K-45) (Serum aryldialkylphosphatase 1)		3.33618	-2.60694	+	0.819623	-0.953865		1.32289	1.65308	+	13.8357	14.1905	13.8717	16.68	13.1378	12.761	12.2488	10.9987	14.0599	13.4427	16.6562	15.7693	15.2465	11.544	16.1342	15.1657	15.7824	16.9208	15.4729	14.9157	16.8153	16.4294	15.6533	17.8276	16.2681	15.6776	16.1866	6	6	6	22.3	22.3	22.3	39.731	0	28.759	4456400
P27338	MAOB	Amine oxidase [flavin-containing] B (EC 1.4.3.21) (EC 1.4.3.4) (Monoamine oxidase type B) (MAO-B)		0.0590926	0.041287		1.35063	0.604362	+	1.51519	0.563075	+	15.7604	17.1967	16.4177	16.5631	16.8349	16.9473	16.4301	17.0779	16.3707	16.8572	16.6983	17.8573	16.7651	17.0673	17.4291	18.2053	17.2259	16.5608	17.7408	16.7012	16.1846	16.5145	16.9522	15.9418	16.9876	16.5312	15.6733	8	8	6	19.8	19.8	17.5	58.762	0	212.98	10116000
P27348	YWHAQ	14-3-3 protein theta (14-3-3 protein T-cell) (14-3-3 protein tau) (Protein HS1)		0.583536	0.0880695		1.30665	0.164377	+	0.427799	0.0763079		19.0345	18.6515	18.7616	18.9826	18.8278	18.8362	18.9022	18.4706	18.7124	19.0516	19.0457	18.9619	18.9298	19.0087	18.9229	18.6706	18.7207	18.5543	18.8833	18.6626	18.6758	18.6249	18.7409	18.4335	18.6381	18.8604	18.8673	19	14	13	69	55.1	52.2	27.764	0	302.45	49131000
P27449	ATP6V0C ATP6C ATP6L ATPL	V-type proton ATPase 16 kDa proteolipid subunit c (V-ATPase 16 kDa proteolipid subunit c) (Vacuolar proton pump 16 kDa proteolipid subunit c)		0.845761	-0.8468		0.259534	0.240076		1.27949	1.08688		14.8351	15.4274	13.8287	11.2904	12.4947	14.2279	12.9318	15.264	14.2467	14.4468	14.6731	15.34	15.3641	14.4118	13.6469	15.6788	16.0416	14.7254	15.5811	15.1102	15.02	13.5695	12.9933	14.9614	15.5202	14.0939	15.3183	1	1	1	11.6	11.6	11.6	15.736	0	32.273	1586800
P27635	RPL10 DXS648E QM	Large ribosomal subunit protein uL16 (60S ribosomal protein L10) (Laminin receptor homolog) (Protein QM) (Ribosomal protein L10) (Tumor suppressor QM)		0.373706	-0.509056		1.1287	-1.13037		0.480312	-0.621317		13.9708	15.5577	15.3479	15.8474	13.9393	15.385	14.1984	11.6485	15.8868	15.3106	13.9146	12.5334	13.0362	13.5674	14.131	13.137	13.9345	16.6254	14.0284	15.8437	15.6846	15.878	14.4658	17.6029	13.955	15.212	13.6928	8	8	8	29.4	29.4	29.4	24.604	0	26.94	3236000
P27694	RPA1 REPA1 RPA70	Replication protein A 70 kDa DNA-binding subunit (RP-A p70) (Replication factor A protein 1) (RF-A protein 1) (Single-stranded DNA-binding protein) [Cleaved into: Replication protein A 70 kDa DNA-binding subunit, N-terminally processed]		0.577509	-0.49292		0.493319	-0.218028		0.276466	0.274893		16.0836	16.1403	15.95	15.6558	14.6914	15.9666	15.3411	12.5524	16.4821	15.3745	15.382	15.5861	15.6227	15.3845	15.7507	15.3043	16.4253	16.5072	15.2206	16.0692	16.4246	16.1525	15.1939	15.9646	15.7821	16.142	16.3502	17	17	17	38	38	38	68.137	0	107.96	9162800
P27695	APEX1 APE APE1 APEX APX HAP1 REF1	DNA repair nuclease/redox regulator APEX1 (EC 3.1.11.2) (EC 3.1.21.-) (APEX nuclease) (APEN) (Apurinic-apyrimidinic endonuclease 1) (AP endonuclease 1) (APE-1) (DNA-(apurinic or apyrimidinic site) endonuclease) (Redox factor-1) (REF-1) [Cleaved into: DNA repair nuclease/redox regulator APEX1, mitochondrial]		0.454487	-0.411608		0.774997	-0.338582		0.0611432	0.0730254		16.7828	17.0338	17.1922	16.0431	15.9421	17.0874	16.4311	13.493	17.4014	16.3326	16.0978	16.0972	15.7702	16.0409	16.5364	17.0409	16.8118	17.3364	15.9545	17.1654	17.2163	17.1639	16.3584	17.2953	16.4902	16.9484	16.5191	17	17	17	59.1	59.1	59.1	35.554	0	139.34	15969000
P27707	DCK	Deoxycytidine kinase (dCK) (EC 2.7.1.74) (Deoxyadenosine kinase) (EC 2.7.1.76) (Deoxyguanosine kinase) (EC 2.7.1.113)		0.631372	-0.66638		0.507361	-0.541841		0.0642629	0.124539		13.4106	16.6241	15.4855	14.933	11.6126	15.0515	14.1445	14.4856	16.3596	12.5477	15.0435	15.8227	15.0375	14.0666	16.1804	12.4583	15.9471	16.1241	15.7208	15.908	14.845	15.5896	14.8927	14.7929	14.8932	16.115	15.3472	5	5	5	26.2	26.2	26.2	30.518	0	11.984	2570500
P27708	CAD	Multifunctional protein CAD (Carbamoyl phosphate synthetase 2-aspartate transcarbamylase-dihydroorotase) [Includes: Glutamine-dependent carbamoyl phosphate synthase (EC 6.3.5.5); Glutamine amidotransferase (GATase) (GLNase) (EC 3.5.1.2); Ammonium-dependent carbamoyl phosphate synthase (CPS) (CPSase) (EC 6.3.4.16); Aspartate carbamoyltransferase (EC 2.1.3.2); Dihydroorotase (EC 3.5.2.3)]		0.118638	0.0536071		0.790791	0.197094		0.353904	0.143487		15.0779	15.0114	15.0556	14.6082	13.8578	14.541	14.7182	14.0837	15.0803	14.5048	14.5997	14.9794	15.0256	14.6755	14.4148	15.0148	15.3849	14.7262	14.9946	14.4198	14.5634	14.6358	14.4012	14.7933	14.5196	14.2497	14.9742	15	15	15	10.5	10.5	10.5	242.98	0	95.414	4288000
P27797	CALR CRTC	Calreticulin (CRP55) (Calregulin) (Endoplasmic reticulum resident protein 60) (ERp60) (HACBP) (grp60)		0.669336	0.129718		1.96095	0.313064	+	1.31036	0.183346	+	19.998	19.558	19.6554	19.4822	19.6408	19.8392	19.8506	19.7381	19.7083	19.7461	20.0181	19.8138	20.1203	19.7887	19.7365	20.1264	20.1557	19.6148	20.1523	19.4474	19.4547	19.4335	19.5257	19.2948	19.6984	19.5205	19.7757	19	19	19	62.4	62.4	62.4	48.141	0	323.31	216590000
P27824	CANX	Calnexin (IP90) (Major histocompatibility complex class I antigen-binding protein p88) (p90)		0.218028	0.0508258		1.99435	0.32523	+	1.48161	0.274405	+	18.7971	18.448	18.1773	18.3431	18.8003	18.2555	18.3802	18.5221	18.3635	18.7286	19.0209	18.8103	19.0082	18.6186	18.7533	18.4689	18.9698	18.1783	18.5053	18.615	18.5053	18.3706	18.0843	18.1813	18.4848	18.2716	18.6117	27	27	27	36.7	36.7	36.7	67.567	0	283.58	114850000
P27918	CFP PFC	Properdin (Complement factor P)		0.541707	0.476169		0.926186	0.885438		0.341399	0.409269		13.9592	13.4394	13.2919	13.6712	15.1058	14.0889	13.3584	11.8912	12.5738	12.312	16.066	13.5708	13.5875	16.1069	13.4495	12.7706	13.6267	13.5731	13.1315	13.352	13.7325	12.8421	12.9086	12.6493	11.0298	13.0062	14.4423	2	2	2	5.1	5.1	5.1	51.276	0	12.326	713720
P27986	PIK3R1 GRB1	Phosphatidylinositol 3-kinase regulatory subunit alpha (PI3-kinase regulatory subunit alpha) (PI3K regulatory subunit alpha) (PtdIns-3-kinase regulatory subunit alpha) (Phosphatidylinositol 3-kinase 85 kDa regulatory subunit alpha) (PI3-kinase subunit p85-alpha) (PtdIns-3-kinase regulatory subunit p85-alpha)		0.47188	-0.12049		0.133452	0.0254061		0.558119	0.145896		15.4022	15.6802	15.7313	15.2603	15.3602	15.6514	15.4373	14.699	15.8484	15.6804	15.4381	15.7506	15.2862	15.4712	15.7241	15.4956	15.8483	15.6889	15.5078	15.7187	15.6577	15.6516	15.4035	15.3614	15.561	15.689	15.6039	10	10	10	16.2	16.2	16.2	83.597	0	51.337	5602000
P28062	PSMB8 LMP7 PSMB5i RING10 Y2	Proteasome subunit beta type-8 (EC 3.4.25.1) (Low molecular mass protein 7) (Macropain subunit C13) (Multicatalytic endopeptidase complex subunit C13) (Proteasome component C13) (Proteasome subunit beta-5i) (Really interesting new gene 10 protein)		0.717603	-0.155237		0.137003	0.0323652		0.795392	0.187602		17.3146	17.0974	17.1479	16.9732	16.8017	17.1746	17.2026	16.3639	17.3458	17.0811	17.1102	16.9692	17.1338	17.1416	17.0874	17.5449	17.597	17.4448	17.1783	17.0476	17.4798	17.191	17.2705	16.9686	17.1054	17.2592	17.3183	9	9	9	35.5	35.5	35.5	30.354	0	108.52	26353000
P28065	PSMB9 LMP2 PSMB6i RING12	Proteasome subunit beta type-9 (EC 3.4.25.1) (Low molecular mass protein 2) (Macropain chain 7) (Multicatalytic endopeptidase complex chain 7) (Proteasome chain 7) (Proteasome subunit beta-1i) (Really interesting new gene 12 protein)		1.38268	-0.345686	+	0.537566	-0.160368		0.547737	0.185318		16.2704	16.7953	16.6899	16.113	16.7874	16.5203	16.4638	15.8664	17.042	16.4057	16.5585	16.5286	16.7068	16.7005	16.2621	17.4395	16.8537	16.7608	16.4907	16.6131	17.1217	17.021	16.6056	16.7025	16.836	16.8964	17.3725	6	6	6	37.4	37.4	37.4	23.264	0	100.53	9970500
P28066	PSMA5	Proteasome subunit alpha type-5 (Macropain zeta chain) (Multicatalytic endopeptidase complex zeta chain) (Proteasome zeta chain)		0.0756274	-0.0257409		0.400634	-0.06546		0.118431	-0.0397191		16.9231	17.0849	17.2834	16.8608	17.0718	16.8794	17.2234	16.4039	17.6618	16.8177	16.911	16.9776	16.8359	17.0404	16.8412	17.1651	17.2906	17.1557	16.9854	17.0507	17.2283	17.1608	16.8003	16.9436	17.0193	17.2422	17.1935	10	10	10	66	66	66	26.411	0	316.6	20793000
P28070	PSMB4 PROS26	Proteasome subunit beta type-4 (26 kDa prosomal protein) (HsBPROS26) (PROS-26) (Macropain beta chain) (Multicatalytic endopeptidase complex beta chain) (Proteasome beta chain) (Proteasome chain 3) (HsN3)		0.153759	0.0408194		0.124503	-0.026161		0.241183	-0.0669804		16.9889	17.277	17.3987	17.2562	16.8952	17.3047	17.569	16.8057	17.6135	16.8261	17.1522	16.9671	17.1919	17.1047	17.2464	17.517	17.1329	17.3677	16.9787	17.2886	17.2352	17.3468	17.2816	17.0037	17.1633	17.3055	17.1381	6	6	6	31.8	31.8	31.8	29.204	0	98.28	18233000
P28072	PSMB6 LMPY Y	Proteasome subunit beta type-6 (EC 3.4.25.1) (Macropain delta chain) (Multicatalytic endopeptidase complex delta chain) (Proteasome delta chain) (Proteasome subunit Y)		1.19915	0.80122		0.2482	0.325182		0.388345	-0.476038		15.753	14.6448	15.8457	15.3492	13.4855	15.0872	15.6741	13.6796	15.3317	15.5302	16.0821	14.9031	15.4005	15.2295	15.4304	12.4018	12.3496	13.2391	13.0961	14.0411	13.8135	14.6662	15.3346	14.4349	14.6653	14.7853	12.8026	2	2	2	13.8	13.8	13.8	25.357	0.0033887	2.383	1087100
P28161	GSTM2 GST4	Glutathione S-transferase Mu 2 (EC 2.5.1.18) (GST class-mu 2) (GSTM2-2)		1.27699	-1.46285		0.718265	0.575454		2.19046	2.03831	+	12.0808	13.6618	15.1168	11.1055	11.9997	15.6583	11.5529	14.3209	15.6738	16.1985	15.732	15.0674	16.1104	16.0169	15.573	15.7733	13.9389	15.1046	15.7991	13.1679	15.1752	14.7318	15.6859	15.9034	13.2087	15.3337	15.3304	5	3	2	27.5	16.1	11.9	25.744	0	7.5428	1693600
P28331	NDUFS1	NADH-ubiquinone oxidoreductase 75 kDa subunit, mitochondrial (EC 7.1.1.2) (Complex I-75kD) (CI-75kD)		0.647061	-0.1742		0.312011	-0.0768772		0.341092	0.0973233		17.9249	18.2541	17.9555	17.8678	18.0488	18.1282	18.2344	17.3801	18.5623	17.9358	18.1518	18.2703	18.1263	18.015	17.7992	18.2227	18.4736	18.2373	18.3122	18.3446	18.2453	18.3302	17.5802	18.1147	18.2482	18.277	18.4716	19	19	19	39.8	39.8	39.8	79.467	0	105.69	26438000
P28482	MAPK1 ERK2 PRKM1 PRKM2	Mitogen-activated protein kinase 1 (MAP kinase 1) (MAPK 1) (EC 2.7.11.24) (ERT1) (Extracellular signal-regulated kinase 2) (ERK-2) (MAP kinase isoform p42) (p42-MAPK) (Mitogen-activated protein kinase 2) (MAP kinase 2) (MAPK 2)		2.15682	-0.334643	+	0.0489195	-0.0169949		1.89327	0.317648	+	16.7629	17.1077	16.8432	16.6127	16.4722	16.9126	16.5407	16.6042	16.7524	16.8886	16.9002	16.9904	17.1448	16.9417	16.5946	17.4324	17.4663	17.1085	17.6046	17.1292	17.0199	16.9531	16.6672	16.9157	17.1534	16.986	17.1912	13	13	10	47.8	47.8	39.2	41.389	0	176.7	25668000
P28676	GCA GCL	Grancalcin		0.0092485	0.00751644		0.532526	-0.279366		0.474234	-0.286883		16.6552	16.5971	16.9101	16.6837	17.6188	16.0927	16.4449	15.1652	16.658	15.8177	17.3431	16.4025	16.2377	15.7363	15.7961	15.8009	16.9405	16.169	16.432	16.283	17.1748	15.9715	15.6085	16.6884	16.5121	17.0497	17.038	9	9	9	47	47	47	24.01	0	54.039	10828000
P28838	LAP3 LAPEP PEPS	Cytosol aminopeptidase (EC 3.4.11.1) (Cysteinylglycine-S-conjugate dipeptidase) (EC 3.4.13.23) (Leucine aminopeptidase 3) (LAP-3) (Leucyl aminopeptidase) (Peptidase S) (Proline aminopeptidase) (EC 3.4.11.5) (Prolyl aminopeptidase)		0.0770897	0.0348028		0.706035	0.252281		0.535892	0.217478		17.9513	16.9983	17.1065	17.6127	16.9061	16.837	17.0865	16.7994	17.1024	17.115	17.2446	16.993	17.1983	16.8504	17.3072	18.2849	17.425	17.939	16.9417	17.3409	17.7185	16.8918	16.8003	16.8435	17.0908	16.9638	17.4955	26	26	26	56.6	56.6	56.6	56.166	0	323.31	39613000
P28907	CD38	ADP-ribosyl cyclase/cyclic ADP-ribose hydrolase 1 (EC 3.2.2.-) (EC 3.2.2.6) (2'-phospho-ADP-ribosyl cyclase) (2'-phospho-ADP-ribosyl cyclase/2'-phospho-cyclic-ADP-ribose transferase) (EC 2.4.99.20) (2'-phospho-cyclic-ADP-ribose transferase) (ADP-ribosyl cyclase 1) (ADPRC 1) (Cyclic ADP-ribose hydrolase 1) (cADPR hydrolase 1) (T10) (CD antigen CD38)		0.205747	-0.193339		1.42974	0.913091	+	2.25958	1.10643	+	13.6509	13.2793	12.8792	11.431	12.743	13.6075	12.3655	13.1842	13.1592	13.6361	13.478	13.5169	13.8595	13.4579	13.5911	14.0361	15.1971	15.4851	11.1848	12.3158	14.5142	13.6232	13.2838	13.4742	13.2853	12.9629	13.3958	3	3	3	12	12	12	34.328	0	14.958	564570
P29122	PCSK6 PACE4	Proprotein convertase subtilisin/kexin type 6 (EC 3.4.21.-) (Paired basic amino acid cleaving enzyme 4) (Subtilisin-like proprotein convertase 4) (SPC4) (Subtilisin/kexin-like protease PACE4)		0.196856	-0.255864		1.1437	0.704846		1.04897	0.96071		14.164	14.317	12.4545	13.7931	11.6804	14.0312	13.5038	15.6283	11.2454	13.9492	13.5215	14.0769	14.8719	14.9749	15.3514	15.3238	14.1958	13.1988	15.2814	13.9858	13.0862	13.4657	14.2691	13.2198	13.9135	12.8634	13.0356	5	5	5	7.2	7.2	7.2	106.42	0	41.044	1679600
P29144	TPP2	Tripeptidyl-peptidase 2 (TPP-2) (EC 3.4.14.10) (Tripeptidyl aminopeptidase) (Tripeptidyl-peptidase II) (TPP-II)		0.136164	-0.0430527		1.23703	0.224379		1.524	0.267432	+	16.7245	16.5967	16.3782	16.8164	17.1024	16.9071	16.7212	17.0949	16.392	16.963	16.9576	17.1748	17.1924	16.9621	16.9895	17.3373	16.9609	16.6026	17.3632	16.9874	16.6277	16.6145	16.7212	16.4869	16.7337	16.8169	16.7694	34	34	34	38.3	38.3	38.3	138.35	0	293.03	32920000
P29218	IMPA1 IMPA	Inositol monophosphatase 1 (IMP 1) (IMPase 1) (EC 3.1.3.25) (D-galactose 1-phosphate phosphatase) (EC 3.1.3.94) (Inositol-1(or 4)-monophosphatase 1) (Lithium-sensitive myo-inositol monophosphatase A1)		0.0879102	-0.0650527		0.475689	0.225538		0.552916	0.290591		17.8445	17.3432	18.2118	18.3832	16.6413	17.3759	17.7085	17.373	18.7633	18.4694	18.3516	17.4012	17.8191	17.6702	18.7314	17.8449	18.2492	17.7229	17.3608	18.3143	17.8738	18.2791	18.4441	18.1156	17.3504	16.9811	17.5107	10	10	10	37.9	37.9	37.9	30.188	0	14.691	15103000
P29350	PTPN6 HCP PTP1C	Tyrosine-protein phosphatase non-receptor type 6 (EC 3.1.3.48) (Hematopoietic cell protein-tyrosine phosphatase) (Protein-tyrosine phosphatase 1C) (PTP-1C) (Protein-tyrosine phosphatase SHP-1) (SH-PTP1)		0.194878	-0.032063		0.110029	-0.0189188		0.0815041	0.0131442		17.9009	18.0742	17.8634	18.0007	18.0683	18.0729	17.7881	17.7521	18.0676	17.9669	17.968	18.1184	18.0672	17.9372	17.9927	17.6743	18.0046	17.9771	17.7476	17.9821	17.996	18.1775	18.1434	17.7657	17.9315	18.023	18.1099	31	31	31	62.2	62.2	62.2	67.56	0	323.31	95692000
P29401	TKT	Transketolase (TK) (EC 2.2.1.1)		0.132187	-0.0504663		0.278482	-0.093082		0.0892257	-0.0426157		20.1957	19.797	20.015	19.932	20.2238	19.9396	20.0661	18.9278	19.9116	19.5117	20.3579	20.0299	20.054	19.2816	19.751	19.4545	20.2489	19.9356	19.5882	19.8413	20.1848	19.8929	19.6455	20.1279	19.9701	20.1873	20.0247	32	32	32	68.9	68.9	68.9	67.877	0	323.31	204150000
P29466	CASP1 IL1BC IL1BCE	Caspase-1 (CASP-1) (EC 3.4.22.36) (Interleukin-1 beta convertase) (IL-1BC) (Interleukin-1 beta-converting enzyme) (ICE) (IL-1 beta-converting enzyme) (p45) [Cleaved into: Caspase-1 subunit p20; Caspase-1 subunit p10]		0.806023	-0.541378		0.403408	-0.320165		0.235721	0.221212		16.4332	16.4847	16.3177	16.0051	15.4381	16.0085	15.4052	13.8146	16.022	15.7051	16.8881	15.9319	16.5235	15.9961	14.4607	14.9741	16.6793	16.7611	14.6102	15.9211	16.7141	16.5982	16.0771	16.8516	16.7285	16.6213	16.6793	10	10	10	27.5	27.5	27.5	45.158	0	36.273	7131300
P29508	SERPINB3 SCCA SCCA1	Serpin B3 (Protein T4-A) (Squamous cell carcinoma antigen 1) (SCCA-1)		0.342364	0.0577087		0.266111	-0.129209		0.411597	-0.186918		14.4691	14.4133	14.5453	14.1157	14.0097	14.3506	14.1905	14.2243	14.1714	14.3279	14.3543	14.2563	14.273	14.2006	14.0506	12.5061	14.4905	14.3483	14.3151	14.2645	14.4276	13.9624	14.2116	14.1691	14.0601	14.2978	14.2622	2	2	2	7.7	7.7	7.7	44.564	0.00036711	3.6976	682670
P29590	PML MYL PP8675 RNF71 TRIM19	Protein PML (E3 SUMO-protein ligase PML) (EC 2.3.2.-) (Promyelocytic leukemia protein) (RING finger protein 71) (RING-type E3 SUMO transferase PML) (Tripartite motif-containing protein 19) (TRIM19)		0.491932	-0.357731		0.28228	-0.224135		0.155968	0.133595		14.9757	15.0928	15.5144	15.0909	15.1046	14.9625	14.8393	12.933	14.785	14.6683	14.2452	15.4249	14.4211	14.1185	15.34	14.5004	15.7605	16.0216	13.3663	14.8991	15.819	15.4601	15.4475	15.3526	15.1786	15.918	15.0764	7	7	7	11.1	11.1	11.1	97.55	0	36.77	3020600
P29692	EEF1D EF1D	Elongation factor 1-delta (EF-1-delta) (Antigen NY-CO-4)		0.352964	-0.178557		0.3667	-0.108176		0.110748	0.0703807		17.4893	17.2847	17.5552	17.237	17.0737	17.518	17.2091	15.4959	17.525	16.7264	17.3059	17.2885	17.3332	16.7402	17.3702	17.0308	17.5033	17.7228	16.872	17.159	17.538	17.4611	17.2407	17.3233	17.3259	17.5194	17.5556	8	8	7	38.4	38.4	34.5	31.121	0	62.625	23097000
P29728	OAS2	2'-5'-oligoadenylate synthase 2 ((2-5')oligo(A) synthase 2) (2-5A synthase 2) (EC 2.7.7.84) (p69 OAS / p71 OAS) (p69OAS / p71OAS)		0.668282	-0.800529		0.0971994	-0.18078		0.354537	0.619749		15.6318	15.2264	14.1045	14.885	12.4032	14.2935	12.0959	11.2941	14.4309	12.9122	12.5037	14.2293	14.3937	13.6824	12.4779	17.2415	15.5079	16.9945	14.1984	15.6365	16.2031	14.9058	12.4798	14.3375	14.2932	14.212	15.3038	8	8	8	14.6	14.6	14.6	82.43	0	59.91	3409200
P29966	MARCKS MACS PRKCSL	Myristoylated alanine-rich C-kinase substrate (MARCKS) (Protein kinase C substrate, 80 kDa protein, light chain) (80K-L protein) (PKCSL)		0.104497	0.106113		1.2435	-0.474756		0.980328	-0.580869		15.3564	13.7191	14.4625	13.7316	13.1674	15.5879	13.1881	13.6833	12.8481	13.5463	13.1347	13.5209	13.9091	12.9271	13.4188	13.0789	13.5135	13.4672	13.2949	14.0789	14.9635	14.1187	12.716	13.8069	14.1321	13.6019	14.0765	3	3	3	15.7	15.7	15.7	31.554	0	5.8248	896590
P30038	ALDH4A1 ALDH4 P5CDH	Delta-1-pyrroline-5-carboxylate dehydrogenase, mitochondrial (P5C dehydrogenase) (EC 1.2.1.88) (Aldehyde dehydrogenase family 4 member A1) (L-glutamate gamma-semialdehyde dehydrogenase)		0.530508	-0.254025		0.217002	0.179684		0.635781	0.433709		14.6337	14.4033	14.3615	14.1699	13.107	14.1024	14.5564	13.7193	13.4984	16.1912	14.5236	14.282	15.7915	13.7009	14.1663	14.3899	13.7657	13.6441	14.8569	14.3877	14.6607	13.5741	14.4269	13.8863	13.7982	14.3071	14.9402	5	5	5	15.8	15.8	15.8	61.719	0	12.168	1641300
P30040	ERP29 C12orf8 ERP28	Endoplasmic reticulum resident protein 29 (ERp29) (Endoplasmic reticulum resident protein 28) (ERp28) (Endoplasmic reticulum resident protein 31) (ERp31)		0.750281	0.426728		0.58498	-0.312544		1.42699	-0.739272	+	18.0554	17.1615	18.359	18.5336	18.2766	18.0214	18.4837	16.2088	17.9142	17.6374	17.5923	17.3847	17.1061	17.0365	17.9024	15.7651	16.8142	17.122	16.3072	17.1744	17.5083	17.5982	18.1017	17.7082	17.5005	17.8465	17.4286	12	12	12	49.8	49.8	49.8	28.993	0	59.833	27072000
P30041	PRDX6 AOP2 KIAA0106	Peroxiredoxin-6 (EC 1.11.1.27) (1-Cys peroxiredoxin) (1-Cys PRX) (24 kDa protein) (Acidic calcium-independent phospholipase A2) (aiPLA2) (EC 3.1.1.4) (Antioxidant protein 2) (Glutathione-dependent peroxiredoxin) (Liver 2D page spot 40) (Lysophosphatidylcholine acyltransferase 5) (LPC acyltransferase 5) (LPCAT-5) (Lyso-PC acyltransferase 5) (EC 2.3.1.23) (Non-selenium glutathione peroxidase) (NSGP…		0.101979	0.0334822		0.0641398	0.0218105		0.0292248	-0.0116717		19.6254	19.721	19.4342	19.4959	19.7849	19.5927	19.9694	20.4184	19.6436	19.8834	19.545	19.6028	19.9359	19.9209	19.6416	20.2858	19.4149	19.3501	20.0544	19.8865	19.4197	19.4311	19.9139	19.5463	19.7723	19.7503	19.6094	21	21	21	77.7	77.7	77.7	25.035	0	323.31	180830000
P30043	BLVRB FLR SCAN	Flavin reductase (NADPH) (FR) (EC 1.5.1.30) (Biliverdin reductase B) (BVR-B) (EC 1.3.1.-) (Biliverdin-IX beta-reductase) (Green heme-binding protein) (GHBP) (NADPH-dependent diaphorase) (NADPH-flavin reductase) (FLR) (S-nitroso-CoA-assisted nitrosyltransferase) (SNO-CoA-assisted nitrosyltransferase) (EC 2.6.99.-)		0.804738	-0.511565		0.501346	-0.325871		0.262378	0.185694		17.5046	16.8852	17.408	16.5778	18.9272	16.885	16.8944	17.8208	17.2506	17.8121	18.8152	17.5282	17.1955	17.2844	16.9063	17.7148	17.5215	17.0469	17.3388	19.2852	17.7695	17.3823	17.2072	17.416	17.5904	19.0039	17.7643	12	12	12	65.5	65.5	65.5	22.119	0	247.58	33207000
[truncated: 1,647 more rows]
[truncated: 1 more columns]

## Sheet: Supl Table S2
Supplementary table S2. Significant pathways of common protein changes between T1DM and MS
[truncated: 47 more rows]

[truncated: 1 more sheets: Supl Table S3]
